# Supplementary material for: 7-Benzyl­oxymethyl-9-bromo-6-chloro-9-deaza­purine
Source: Acta Crystallogr Sect E Struct Rep Online. 2009 Dec 16;66(Pt 1):o138. doi: 10.1107/S1600536809050879 (PMC2980174; doi:10.1107/S1600536809050879)
Supplement: Supplementary file 1 [file e-66-0o138-sup1.cif]

##############################################################################
###                                                                        ###
###        Electronic paper (Acta Crystallographica Section E)             ###
###                                                                        ###
##############################################################################
#                                                                            #
# This CIF contains the data in a paper accepted for publication in Acta     #
# Crystallographica Section E. It conforms to the requirements of Notes      #
# for Authors for Section E, and has been peer reviewed under the auspices   #
# of the IUCr Commission on Journals.                                        #
#                                                                            #
# Full details of the Crystallographic Information File format               #
# are given in the paper "The Crystallographic Information File (CIF):       #
# a New Standard Archive File for Crystallography" by S. R. Hall, F. H.      #
# Allen and I. D. Brown [Acta Cryst. (1991), A47, 655-685].                  #
#                                                                            #
# The current version of the core CIF dictionary is obtainable from          #
# ftp://ftp.iucr.org/pub/cif_core.dic. The current version number is 2.4.    #
#                                                                            #
# Software is freely available for graphical display of the structure(s) in  #
# this CIF.  For information consult the CIF home page http://www.iucr.org/  #
# cif/home.html                                                              #
#                                                                            #
# This file may be used for bona fide research purposes within the           #
# scientific community so long as proper attribution is given to the journal # 
# article from which it was obtained.                                        #
#                                                                            #
##############################################################################
                                             
data_global
_audit_creation_method     SHELXL
_journal_date_recd_electronic     2009-11-18
_journal_date_accepted     2009-11-25
_journal_name_full     'Acta Crystallographica, Section E'
_journal_year     2010
_journal_volume     66
_journal_issue      1
_journal_page_first     o138
_journal_page_last     o138
_journal_paper_category     QO
_journal_coeditor_code     WN2368
_publ_contact_author_name     'Gainsford, Graeme J.'
_publ_contact_author_address
;Industrial Research Limited
 PO Box 31-310
 Lower Hutt
 New Zealand
;
_publ_contact_author_email     g.gainsford@irl.cri.nz
_publ_contact_author_fax     '64(4)931 3142'
_publ_contact_author_phone     '64(4)931 3518'
_publ_section_title
;
7-Benzyloxymethyl-9-bromo-6-chloro-9-deazapurine
;
loop_
    _publ_author_name
    _publ_author_address
    'Gainsford, Graeme J.'
;Industrial Research Limited
 PO Box 31-310
 Lower Hutt
 New Zealand
;
    'Mason, Jennifer M.'
;Industrial Research Limited
 PO Box 31-310
 Lower Hutt
 New Zealand
;
    'Gulab, Shivali A.'
;Industrial Research Limited
 PO Box 31-310
 Lower Hutt
 New Zealand
;
data_I
_audit_creation_method     SHELXL-97
_chemical_name_systematic
;
5-Benzyloxymethyl-7-bromo-4-chloro-5H-pyrrolo[3,2-d]pyrimidine
;
_chemical_name_common
;
7-Benzyloxymethyl-9-bromo-6-chloro-9-deazapurine
;
_chemical_formula_moiety     'C14 H11 Br Cl N3 O'
_chemical_formula_sum     'C14 H11 Br Cl N3 O'
_chemical_formula_iupac     'C14 H11 Br Cl N3 O'
_chemical_formula_weight     352.62
_chemical_melting_point     ?
_symmetry_cell_setting     Triclinic
_symmetry_space_group_name_H-M     'P -1'
_symmetry_space_group_name_Hall     '-P 1'
loop_
    _symmetry_equiv_pos_as_xyz
    'x, y, z'
    '-x, -y, -z'
_cell_length_a     7.8999(2)
_cell_length_b     11.5023(4)
_cell_length_c     15.5571(5)
_cell_angle_alpha     86.111(2)
_cell_angle_beta     84.564(2)
_cell_angle_gamma     89.037(2)
_cell_volume     1403.95(8)
_cell_formula_units_Z     4
_cell_measurement_reflns_used     7237
_cell_measurement_theta_min     2.28
_cell_measurement_theta_max     28.21
_cell_measurement_temperature     118(2)
_exptl_crystal_description     plate
_exptl_crystal_colour     colourless
_exptl_crystal_size_max     0.41
_exptl_crystal_size_mid     0.21
_exptl_crystal_size_min     0.02
_exptl_crystal_density_diffrn     1.668
_exptl_crystal_density_meas     ?
_exptl_crystal_density_method     'not measured'
_exptl_crystal_F_000     704
_exptl_absorpt_coefficient_mu     3.116
_exptl_absorpt_correction_type     'multi-scan'
_exptl_absorpt_process_details     '(Blessing, 1995)'
_exptl_absorpt_correction_T_min     0.6062
_exptl_absorpt_correction_T_max     0.7466
_exptl_special_details
;
;
_diffrn_ambient_temperature     118(2)
_diffrn_radiation_type     MoK\a
_diffrn_radiation_wavelength     0.71073
_diffrn_radiation_source     'fine-focus sealed tube'
_diffrn_radiation_monochromator     graphite
_diffrn_measurement_device_type     'Bruker APEXII CCD'
_diffrn_measurement_method     '\f and \w scans'
_diffrn_detector_area_resol_mean     8.333
_diffrn_reflns_number     40101
_diffrn_reflns_av_R_equivalents     0.0596
_diffrn_reflns_av_sigmaI/netI     0.0647
_diffrn_reflns_theta_min     2.79
_diffrn_reflns_theta_max     32.00
_diffrn_reflns_theta_full     32.00
_diffrn_measured_fraction_theta_max     0.965
_diffrn_measured_fraction_theta_full     0.965
_diffrn_reflns_limit_h_min     -11
_diffrn_reflns_limit_h_max     11
_diffrn_reflns_limit_k_min     -17
_diffrn_reflns_limit_k_max     17
_diffrn_reflns_limit_l_min     -23
_diffrn_reflns_limit_l_max     23
_diffrn_standards_number     0
_diffrn_standards_interval_count     ?
_diffrn_standards_interval_time     ?
_diffrn_standards_decay_%     0
_refine_special_details
;
Refinement of <i>F</i>^2^ against ALL reflections. The weighted <i>R</i>-factor
<i>wR</i> and
goodness of fit <i>S</i> are based on <i>F</i>^2^, conventional
<i>R</i>-factors <i>R</i> are based
on <i>F</i>, with <i>F</i> set to zero for negative <i>F</i>^2^. The threshold
expression of
<i>F</i>^2^ > \s(<i>F</i>^2^) is used only for calculating <i>R</i>-factors(gt)
<i>etc</i>. and is
not relevant to the choice of reflections for refinement. <i>R</i>-factors
based
on <i>F</i>^2^ are statistically about twice as large as those based on
<i>F</i>, and <i>R</i>-
factors based on ALL data will be even larger.
;
_reflns_number_total     9403
_reflns_number_gt     6435
_reflns_threshold_expression     I>2sigma(I)
_refine_ls_structure_factor_coef     Fsqd
_refine_ls_matrix_type     full
_refine_ls_R_factor_all     0.0764
_refine_ls_R_factor_gt     0.0385
_refine_ls_wR_factor_gt     0.0690
_refine_ls_wR_factor_ref     0.0806
_refine_ls_goodness_of_fit_ref     1.006
_refine_ls_restrained_S_all     1.006
_refine_ls_number_reflns     9403
_refine_ls_number_parameters     361
_refine_ls_number_restraints     0
_refine_ls_hydrogen_treatment     constr
_refine_ls_weighting_scheme     calc
_refine_ls_weighting_details
         'calc w=1/[\s^2^(Fo^2^)+(0.0269P)^2^+0.5143P] where P=(Fo^2^+2Fc^2^)/3'
_atom_sites_solution_hydrogens     geom
_atom_sites_solution_primary     direct
_atom_sites_solution_secondary     difmap
_refine_ls_shift/su_max     0.002
_refine_ls_shift/su_mean     0.000
_refine_diff_density_max     0.535
_refine_diff_density_min     -0.445
_refine_ls_extinction_method     none
_refine_ls_extinction_coef     ?
loop_
    _atom_type_symbol
    _atom_type_description
    _atom_type_scat_dispersion_real
    _atom_type_scat_dispersion_imag
    _atom_type_scat_source
    'C' 'C' 0.0033 0.0016
                         'International Tables Vol C Tables 4.2.6.8 and 6.1.1.4'
    'H' 'H' 0.0000 0.0000
                         'International Tables Vol C Tables 4.2.6.8 and 6.1.1.4'
    'N' 'N' 0.0061 0.0033
                         'International Tables Vol C Tables 4.2.6.8 and 6.1.1.4'
    'O' 'O' 0.0106 0.0060
                         'International Tables Vol C Tables 4.2.6.8 and 6.1.1.4'
    'Br' 'Br' -0.2901 2.4595
                         'International Tables Vol C Tables 4.2.6.8 and 6.1.1.4'
    'Cl' 'Cl' 0.1484 0.1585
                         'International Tables Vol C Tables 4.2.6.8 and 6.1.1.4'
_computing_data_collection     'APEX2 (Bruker, 2005)'
_computing_cell_refinement     'SAINT (Bruker, 2005)'
_computing_data_reduction     'SAINT and SADABS (Bruker, 2005)'
_computing_structure_solution     'SHELXS97 (Sheldrick, 2008)'
_computing_structure_refinement     'SHELXL97 (Sheldrick, 2008)'
_computing_molecular_graphics
                              'ORTEP-3 (Farrugia, 1997) and PLATON (Spek, 2009)'
_computing_publication_material
                            'SHELXL97 (Sheldrick, 2008) and PLATON (Spek, 2009)'
loop_
    _atom_site_type_symbol
    _atom_site_label
    _atom_site_fract_x
    _atom_site_fract_y
    _atom_site_fract_z
    _atom_site_U_iso_or_equiv
    _atom_site_adp_type
    _atom_site_calc_flag
    _atom_site_refinement_flags
    _atom_site_occupancy
    _atom_site_disorder_assembly
    _atom_site_disorder_group
    Br Br9 0.07829(3) -0.13291(2) 0.558649(16) 0.02240(6) Uani d . 1 . .
    Cl Cl6 0.55993(8) 0.24034(6) 0.75030(4) 0.03239(15) Uani d . 1 . .
    N N1 0.6523(2) 0.0585(2) 0.66667(15) 0.0294(5) Uani d . 1 . .
    C C2 0.6243(3) -0.0336(3) 0.62176(19) 0.0337(7) Uani d . 1 . .
    H H2 0.7222 -0.0760 0.6010 0.040 Uiso calc R 1 . .
    N N3 0.4768(2) -0.07252(19) 0.60296(14) 0.0271(5) Uani d . 1 . .
    C C4 0.3419(3) -0.0102(2) 0.63424(15) 0.0204(5) Uani d . 1 . .
    C C5 0.3551(3) 0.0859(2) 0.68449(15) 0.0194(5) Uani d . 1 . .
    C C6 0.5190(3) 0.1184(2) 0.69711(16) 0.0226(5) Uani d . 1 . .
    N N7 0.1938(2) 0.12957(17) 0.70536(13) 0.0200(4) Uani d . 1 . .
    C C8 0.0815(3) 0.0629(2) 0.66795(15) 0.0207(5) Uani d . 1 . .
    H H8 -0.0383 0.0745 0.6720 0.025 Uiso calc R 1 . .
    C C9 0.1670(3) -0.0223(2) 0.62432(15) 0.0187(5) Uani d . 1 . .
    C C10 0.1459(3) 0.2263(2) 0.75875(16) 0.0244(5) Uani d . 1 . .
    H H10A 0.2034 0.2975 0.7321 0.029 Uiso calc R 1 . .
    H H10B 0.0218 0.2400 0.7592 0.029 Uiso calc R 1 . .
    O O11 0.1867(2) 0.20846(15) 0.84366(11) 0.0265(4) Uani d . 1 . .
    C C12 0.0892(4) 0.1195(3) 0.89288(19) 0.0465(8) Uani d . 1 . .
    H H12A 0.1187 0.0426 0.8702 0.056 Uiso calc R 1 . .
    H H12B -0.0336 0.1344 0.8888 0.056 Uiso calc R 1 . .
    C C13 0.1286(4) 0.1199(3) 0.98518(18) 0.0343(6) Uani d . 1 . .
    C C14 0.0310(4) 0.1865(2) 1.0417(2) 0.0362(7) Uani d . 1 . .
    H H14 -0.0592 0.2333 1.0215 0.043 Uiso calc R 1 . .
    C C15 0.0629(4) 0.1861(3) 1.12723(19) 0.0377(7) Uani d . 1 . .
    H H15 -0.0061 0.2318 1.1656 0.045 Uiso calc R 1 . .
    C C16 0.1938(4) 0.1200(3) 1.1573(2) 0.0395(7) Uani d . 1 . .
    H H16 0.2158 0.1200 1.2163 0.047 Uiso calc R 1 . .
    C C17 0.2929(4) 0.0539(3) 1.1013(2) 0.0446(8) Uani d . 1 . .
    H H17 0.3841 0.0082 1.1215 0.054 Uiso calc R 1 . .
    C C18 0.2602(4) 0.0536(3) 1.0156(2) 0.0410(7) Uani d . 1 . .
    H H18 0.3289 0.0073 0.9773 0.049 Uiso calc R 1 . .
    Br Br9' 0.59248(3) 0.72770(2) 0.500913(16) 0.02152(6) Uani d . 1 . .
    Cl Cl6' 1.15241(7) 0.36355(6) 0.28870(4) 0.02845(14) Uani d . 1 . .
    N N1' 1.2108(2) 0.54047(18) 0.37585(13) 0.0228(4) Uani d . 1 . .
    C C2' 1.1644(3) 0.6305(2) 0.42386(17) 0.0257(5) Uani d . 1 . .
    H H2' 1.2547 0.6744 0.4411 0.031 Uiso calc R 1 . .
    N N3' 1.0089(2) 0.66584(18) 0.45013(13) 0.0223(4) Uani d . 1 . .
    C C4' 0.8857(3) 0.6018(2) 0.42261(15) 0.0182(5) Uani d . 1 . .
    C C5' 0.9182(3) 0.5069(2) 0.37055(14) 0.0175(4) Uani d . 1 . .
    C C6' 1.0881(3) 0.4791(2) 0.34985(15) 0.0197(5) Uani d . 1 . .
    N N7' 0.7642(2) 0.46355(17) 0.35311(12) 0.0190(4) Uani d . 1 . .
    C C8' 0.6378(3) 0.5300(2) 0.39368(15) 0.0199(5) Uani d . 1 . .
    H H8' 0.5194 0.5186 0.3921 0.024 Uiso calc R 1 . .
    C C9' 0.7066(3) 0.6140(2) 0.43611(15) 0.0190(5) Uani d . 1 . .
    C C10' 0.7317(3) 0.3645(2) 0.30284(16) 0.0225(5) Uani d . 1 . .
    H H10C 0.8014 0.2971 0.3222 0.027 Uiso calc R 1 . .
    H H10D 0.6107 0.3427 0.3150 0.027 Uiso calc R 1 . .
    O O11' 0.76778(19) 0.38677(15) 0.21388(11) 0.0250(4) Uani d . 1 . .
    C C12' 0.6421(3) 0.4559(3) 0.17201(17) 0.0320(6) Uani d . 1 . .
    H H12C 0.6546 0.5392 0.1820 0.038 Uiso calc R 1 . .
    H H12D 0.5264 0.4312 0.1953 0.038 Uiso calc R 1 . .
    C C13' 0.6698(3) 0.4377(2) 0.07720(17) 0.0271(6) Uani d . 1 . .
    C C14' 0.5969(3) 0.3438(3) 0.04404(19) 0.0361(7) Uani d . 1 . .
    H H14' 0.5247 0.2928 0.0810 0.043 Uiso calc R 1 . .
    C C15' 0.6289(4) 0.3240(3) -0.04277(19) 0.0408(7) Uani d . 1 . .
    H H15' 0.5790 0.2592 -0.0652 0.049 Uiso calc R 1 . .
    C C16' 0.7331(3) 0.3979(3) -0.09698(19) 0.0371(7) Uani d . 1 . .
    H H16' 0.7555 0.3842 -0.1565 0.045 Uiso calc R 1 . .
    C C17' 0.8045(4) 0.4920(3) -0.06387(19) 0.0397(7) Uani d . 1 . .
    H H17' 0.8758 0.5434 -0.1008 0.048 Uiso calc R 1 . .
    C C18' 0.7726(3) 0.5115(3) 0.02262(18) 0.0357(7) Uani d . 1 . .
    H H18' 0.8221 0.5766 0.0448 0.043 Uiso calc R 1 . .
loop_
    _atom_site_aniso_label
    _atom_site_aniso_U_11
    _atom_site_aniso_U_22
    _atom_site_aniso_U_33
    _atom_site_aniso_U_12
    _atom_site_aniso_U_13
    _atom_site_aniso_U_23
    Br9 0.01902(11) 0.02210(13) 0.02763(14) -0.00162(8) -0.00850(9) -0.00370(10)
    Cl6 0.0302(3) 0.0355(4) 0.0336(4) -0.0109(3) -0.0062(3) -0.0109(3)
    N1 0.0160(9) 0.0408(14) 0.0332(13) -0.0029(8) -0.0051(8) -0.0111(11)
    C2 0.0144(11) 0.0463(18) 0.0423(18) 0.0040(10) -0.0035(10) -0.0164(14)
    N3 0.0163(9) 0.0343(13) 0.0323(13) 0.0021(8) -0.0042(8) -0.0107(10)
    C4 0.0173(10) 0.0242(13) 0.0198(13) -0.0013(8) -0.0034(8) 0.0004(10)
    C5 0.0167(10) 0.0251(13) 0.0166(12) -0.0010(8) -0.0030(8) -0.0005(10)
    C6 0.0216(11) 0.0289(14) 0.0182(12) -0.0054(9) -0.0058(9) -0.0025(10)
    N7 0.0170(9) 0.0223(11) 0.0213(11) 0.0000(7) -0.0034(7) -0.0049(8)
    C8 0.0149(10) 0.0263(13) 0.0214(13) -0.0008(8) -0.0044(8) -0.0019(10)
    C9 0.0174(10) 0.0204(12) 0.0191(12) -0.0024(8) -0.0052(8) -0.0022(9)
    C10 0.0272(12) 0.0232(13) 0.0230(14) 0.0031(9) -0.0011(9) -0.0045(11)
    O11 0.0326(9) 0.0286(10) 0.0185(9) -0.0086(7) -0.0009(7) -0.0031(8)
    C12 0.062(2) 0.051(2) 0.0268(17) -0.0310(16) -0.0012(14) 0.0029(14)
    C13 0.0421(15) 0.0349(16) 0.0258(15) -0.0169(12) -0.0013(11) 0.0004(12)
    C14 0.0421(16) 0.0290(16) 0.0390(18) -0.0022(12) -0.0110(13) -0.0023(13)
    C15 0.0475(17) 0.0343(17) 0.0324(17) -0.0003(13) -0.0042(13) -0.0100(13)
    C16 0.0494(17) 0.0420(18) 0.0281(16) -0.0092(14) -0.0097(13) 0.0007(14)
    C17 0.0379(16) 0.049(2) 0.047(2) -0.0003(14) -0.0113(14) 0.0032(16)
    C18 0.0364(15) 0.0460(19) 0.0393(19) -0.0044(13) 0.0072(13) -0.0086(15)
    Br9' 0.01786(10) 0.02498(14) 0.02185(13) 0.00062(8) -0.00097(8) -0.00401(10)
    Cl6' 0.0234(3) 0.0316(3) 0.0305(4) 0.0022(2) 0.0014(2) -0.0094(3)
    N1' 0.0177(9) 0.0271(12) 0.0235(12) -0.0024(8) -0.0023(7) -0.0005(9)
    C2' 0.0148(10) 0.0315(14) 0.0315(15) -0.0057(9) -0.0052(9) -0.0012(11)
    N3' 0.0187(9) 0.0254(11) 0.0235(11) -0.0034(8) -0.0044(8) -0.0029(9)
    C4' 0.0177(10) 0.0192(12) 0.0178(12) -0.0013(8) -0.0034(8) 0.0009(9)
    C5' 0.0166(9) 0.0222(12) 0.0142(11) -0.0025(8) -0.0035(8) -0.0017(9)
    C6' 0.0199(10) 0.0236(12) 0.0151(12) 0.0011(9) 0.0007(8) 0.0001(10)
    N7' 0.0151(8) 0.0243(11) 0.0187(11) -0.0031(7) -0.0040(7) -0.0045(8)
    C8' 0.0122(9) 0.0282(13) 0.0189(12) -0.0001(8) -0.0013(8) 0.0021(10)
    C9' 0.0188(10) 0.0224(12) 0.0158(12) -0.0008(8) -0.0014(8) -0.0007(9)
    C10' 0.0236(11) 0.0229(13) 0.0219(13) -0.0037(9) -0.0056(9) -0.0037(10)
    O11' 0.0226(8) 0.0349(10) 0.0187(9) 0.0060(7) -0.0058(6) -0.0064(8)
    C12' 0.0312(13) 0.0412(17) 0.0249(15) 0.0107(11) -0.0078(10) -0.0060(12)
    C13' 0.0260(12) 0.0348(15) 0.0219(14) 0.0063(10) -0.0079(10) -0.0055(11)
    C14' 0.0411(15) 0.0394(17) 0.0282(16) -0.0068(12) -0.0063(12) 0.0005(13)
    C15' 0.0510(17) 0.0438(19) 0.0299(17) -0.0083(14) -0.0098(13) -0.0089(14)
    C16' 0.0405(15) 0.0497(19) 0.0226(15) 0.0026(13) -0.0079(11) -0.0064(13)
    C17' 0.0404(16) 0.052(2) 0.0272(16) -0.0108(13) -0.0059(12) 0.0008(14)
    C18' 0.0412(15) 0.0386(17) 0.0294(16) -0.0075(12) -0.0114(12) -0.0052(13)
_geom_special_details
;
All e.s.d.'s (except the e.s.d. in the dihedral angle between two l.s. planes)
are estimated using the full covariance matrix. The cell e.s.d.'s are taken
into account individually in the estimation of e.s.d.'s in distances, angles
and torsion angles; correlations between e.s.d.'s in cell parameters are only
used when they are defined by crystal symmetry. An approximate (isotropic)
treatment of cell e.s.d.'s is used for estimating e.s.d.'s involving l.s.
planes.
;
loop_
    _geom_bond_atom_site_label_1
    _geom_bond_atom_site_label_2
    _geom_bond_site_symmetry_2
    _geom_bond_distance
    _geom_bond_publ_flag
    Br9 C9 . 1.870(2) ?
    Cl6 C6 . 1.726(2) ?
    N1 C6 . 1.316(3) ?
    N1 C2 . 1.341(3) ?
    C2 N3 . 1.320(3) ?
    C2 H2 . 0.9500 ?
    N3 C4 . 1.345(3) ?
    C4 C5 . 1.407(3) ?
    C4 C9 . 1.415(3) ?
    C5 N7 . 1.380(3) ?
    C5 C6 . 1.390(3) ?
    N7 C8 . 1.377(3) ?
    N7 C10 . 1.457(3) ?
    C8 C9 . 1.363(3) ?
    C8 H8 . 0.9500 ?
    C10 O11 . 1.390(3) ?
    C10 H10A . 0.9900 ?
    C10 H10B . 0.9900 ?
    O11 C12 . 1.427(3) ?
    C12 C13 . 1.498(4) ?
    C12 H12A . 0.9900 ?
    C12 H12B . 0.9900 ?
    C13 C14 . 1.378(4) ?
    C13 C18 . 1.380(4) ?
    C14 C15 . 1.377(4) ?
    C14 H14 . 0.9500 ?
    C15 C16 . 1.372(4) ?
    C15 H15 . 0.9500 ?
    C16 C17 . 1.376(4) ?
    C16 H16 . 0.9500 ?
    C17 C18 . 1.382(4) ?
    C17 H17 . 0.9500 ?
    C18 H18 . 0.9500 ?
    Br9' C9' . 1.873(2) ?
    Cl6' C6' . 1.728(2) ?
    N1' C6' . 1.318(3) ?
    N1' C2' . 1.344(3) ?
    C2' N3' . 1.324(3) ?
    C2' H2' . 0.9500 ?
    N3' C4' . 1.348(3) ?
    C4' C5' . 1.409(3) ?
    C4' C9' . 1.417(3) ?
    C5' N7' . 1.379(3) ?
    C5' C6' . 1.388(3) ?
    N7' C8' . 1.379(3) ?
    N7' C10' . 1.465(3) ?
    C8' C9' . 1.355(3) ?
    C8' H8' . 0.9500 ?
    C10' O11' . 1.394(3) ?
    C10' H10C . 0.9900 ?
    C10' H10D . 0.9900 ?
    O11' C12' . 1.438(3) ?
    C12' C13' . 1.499(4) ?
    C12' H12C . 0.9900 ?
    C12' H12D . 0.9900 ?
    C13' C18' . 1.377(4) ?
    C13' C14' . 1.385(4) ?
    C14' C15' . 1.384(4) ?
    C14' H14' . 0.9500 ?
    C15' C16' . 1.381(4) ?
    C15' H15' . 0.9500 ?
    C16' C17' . 1.380(4) ?
    C16' H16' . 0.9500 ?
    C17' C18' . 1.378(4) ?
    C17' H17' . 0.9500 ?
    C18' H18' . 0.9500 ?
loop_
    _geom_angle_atom_site_label_1
    _geom_angle_atom_site_label_2
    _geom_angle_atom_site_label_3
    _geom_angle_site_symmetry_1
    _geom_angle_site_symmetry_3
    _geom_angle
    _geom_angle_publ_flag
    C6 N1 C2 . . 117.6(2) ?
    N3 C2 N1 . . 127.8(2) ?
    N3 C2 H2 . . 116.1 ?
    N1 C2 H2 . . 116.1 ?
    C2 N3 C4 . . 113.9(2) ?
    N3 C4 C5 . . 123.5(2) ?
    N3 C4 C9 . . 130.0(2) ?
    C5 C4 C9 . . 106.56(19) ?
    N7 C5 C6 . . 135.4(2) ?
    N7 C5 C4 . . 108.42(18) ?
    C6 C5 C4 . . 116.1(2) ?
    N1 C6 C5 . . 121.1(2) ?
    N1 C6 Cl6 . . 116.47(17) ?
    C5 C6 Cl6 . . 122.42(19) ?
    C8 N7 C5 . . 107.50(19) ?
    C8 N7 C10 . . 124.96(19) ?
    C5 N7 C10 . . 127.53(19) ?
    C9 C8 N7 . . 110.16(19) ?
    C9 C8 H8 . . 124.9 ?
    N7 C8 H8 . . 124.9 ?
    C8 C9 C4 . . 107.4(2) ?
    C8 C9 Br9 . . 128.03(17) ?
    C4 C9 Br9 . . 124.56(18) ?
    O11 C10 N7 . . 113.9(2) ?
    O11 C10 H10A . . 108.8 ?
    N7 C10 H10A . . 108.8 ?
    O11 C10 H10B . . 108.8 ?
    N7 C10 H10B . . 108.8 ?
    H10A C10 H10B . . 107.7 ?
    C10 O11 C12 . . 113.6(2) ?
    O11 C12 C13 . . 108.2(2) ?
    O11 C12 H12A . . 110.1 ?
    C13 C12 H12A . . 110.1 ?
    O11 C12 H12B . . 110.1 ?
    C13 C12 H12B . . 110.1 ?
    H12A C12 H12B . . 108.4 ?
    C14 C13 C18 . . 118.8(3) ?
    C14 C13 C12 . . 119.8(3) ?
    C18 C13 C12 . . 121.4(3) ?
    C15 C14 C13 . . 120.7(3) ?
    C15 C14 H14 . . 119.7 ?
    C13 C14 H14 . . 119.7 ?
    C16 C15 C14 . . 120.4(3) ?
    C16 C15 H15 . . 119.8 ?
    C14 C15 H15 . . 119.8 ?
    C15 C16 C17 . . 119.3(3) ?
    C15 C16 H16 . . 120.3 ?
    C17 C16 H16 . . 120.3 ?
    C16 C17 C18 . . 120.3(3) ?
    C16 C17 H17 . . 119.9 ?
    C18 C17 H17 . . 119.9 ?
    C13 C18 C17 . . 120.5(3) ?
    C13 C18 H18 . . 119.8 ?
    C17 C18 H18 . . 119.8 ?
    C6' N1' C2' . . 117.19(19) ?
    N3' C2' N1' . . 128.2(2) ?
    N3' C2' H2' . . 115.9 ?
    N1' C2' H2' . . 115.9 ?
    C2' N3' C4' . . 113.4(2) ?
    N3' C4' C5' . . 123.7(2) ?
    N3' C4' C9' . . 129.7(2) ?
    C5' C4' C9' . . 106.58(19) ?
    N7' C5' C6' . . 135.8(2) ?
    N7' C5' C4' . . 108.19(18) ?
    C6' C5' C4' . . 116.05(19) ?
    N1' C6' C5' . . 121.4(2) ?
    N1' C6' Cl6' . . 115.92(17) ?
    C5' C6' Cl6' . . 122.65(18) ?
    C8' N7' C5' . . 107.52(19) ?
    C8' N7' C10' . . 123.80(18) ?
    C5' N7' C10' . . 128.67(19) ?
    C9' C8' N7' . . 110.33(19) ?
    C9' C8' H8' . . 124.8 ?
    N7' C8' H8' . . 124.8 ?
    C8' C9' C4' . . 107.4(2) ?
    C8' C9' Br9' . . 127.83(17) ?
    C4' C9' Br9' . . 124.78(17) ?
    O11' C10' N7' . . 113.58(19) ?
    O11' C10' H10C . . 108.9 ?
    N7' C10' H10C . . 108.9 ?
    O11' C10' H10D . . 108.9 ?
    N7' C10' H10D . . 108.9 ?
    H10C C10' H10D . . 107.7 ?
    C10' O11' C12' . . 115.05(18) ?
    O11' C12' C13' . . 107.2(2) ?
    O11' C12' H12C . . 110.3 ?
    C13' C12' H12C . . 110.3 ?
    O11' C12' H12D . . 110.3 ?
    C13' C12' H12D . . 110.3 ?
    H12C C12' H12D . . 108.5 ?
    C18' C13' C14' . . 119.2(3) ?
    C18' C13' C12' . . 120.5(2) ?
    C14' C13' C12' . . 120.2(3) ?
    C15' C14' C13' . . 120.2(3) ?
    C15' C14' H14' . . 119.9 ?
    C13' C14' H14' . . 119.9 ?
    C16' C15' C14' . . 120.3(3) ?
    C16' C15' H15' . . 119.9 ?
    C14' C15' H15' . . 119.9 ?
    C17' C16' C15' . . 119.4(3) ?
    C17' C16' H16' . . 120.3 ?
    C15' C16' H16' . . 120.3 ?
    C18' C17' C16' . . 120.2(3) ?
    C18' C17' H17' . . 119.9 ?
    C16' C17' H17' . . 119.9 ?
    C13' C18' C17' . . 120.7(3) ?
    C13' C18' H18' . . 119.7 ?
    C17' C18' H18' . . 119.7 ?
loop_
    _geom_torsion_atom_site_label_1
    _geom_torsion_atom_site_label_2
    _geom_torsion_atom_site_label_3
    _geom_torsion_atom_site_label_4
    _geom_torsion_site_symmetry_1
    _geom_torsion_site_symmetry_2
    _geom_torsion_site_symmetry_3
    _geom_torsion_site_symmetry_4
    _geom_torsion
    _geom_torsion_publ_flag
    C6 N1 C2 N3 . . . . 0.7(5) ?
    N1 C2 N3 C4 . . . . -0.4(4) ?
    C2 N3 C4 C5 . . . . -1.7(4) ?
    C2 N3 C4 C9 . . . . 177.1(3) ?
    N3 C4 C5 N7 . . . . 179.8(2) ?
    C9 C4 C5 N7 . . . . 0.8(3) ?
    N3 C4 C5 C6 . . . . 3.3(4) ?
    C9 C4 C5 C6 . . . . -175.7(2) ?
    C2 N1 C6 C5 . . . . 1.2(4) ?
    C2 N1 C6 Cl6 . . . . -177.1(2) ?
    N7 C5 C6 N1 . . . . -178.2(3) ?
    C4 C5 C6 N1 . . . . -3.0(4) ?
    N7 C5 C6 Cl6 . . . . 0.0(4) ?
    C4 C5 C6 Cl6 . . . . 175.20(18) ?
    C6 C5 N7 C8 . . . . 174.8(3) ?
    C4 C5 N7 C8 . . . . -0.7(3) ?
    C6 C5 N7 C10 . . . . -6.7(4) ?
    C4 C5 N7 C10 . . . . 177.9(2) ?
    C5 N7 C8 C9 . . . . 0.3(3) Y
    C10 N7 C8 C9 . . . . -178.3(2) ?
    N7 C8 C9 C4 . . . . 0.2(3) ?
    N7 C8 C9 Br9 . . . . -177.46(17) ?
    N3 C4 C9 C8 . . . . -179.5(3) ?
    C5 C4 C9 C8 . . . . -0.6(3) ?
    N3 C4 C9 Br9 . . . . -1.8(4) ?
    C5 C4 C9 Br9 . . . . 177.16(17) ?
    C8 N7 C10 O11 . . . . 116.7(2) ?
    C5 N7 C10 O11 . . . . -61.7(3) ?
    N7 C10 O11 C12 . . . . -68.2(3) y
    C10 O11 C12 C13 . . . . -172.6(2) y
    O11 C12 C13 C14 . . . . 91.4(3) ?
    O11 C12 C13 C18 . . . . -89.4(3) ?
    C18 C13 C14 C15 . . . . -0.7(4) ?
    C12 C13 C14 C15 . . . . 178.6(3) ?
    C13 C14 C15 C16 . . . . 0.7(4) ?
    C14 C15 C16 C17 . . . . -0.2(5) ?
    C15 C16 C17 C18 . . . . -0.3(5) ?
    C14 C13 C18 C17 . . . . 0.2(4) ?
    C12 C13 C18 C17 . . . . -179.0(3) ?
    C16 C17 C18 C13 . . . . 0.3(5) ?
    C6' N1' C2' N3' . . . . 1.0(4) ?
    N1' C2' N3' C4' . . . . -1.0(4) ?
    C2' N3' C4' C5' . . . . -0.4(3) ?
    C2' N3' C4' C9' . . . . -178.8(2) ?
    N3' C4' C5' N7' . . . . -178.6(2) ?
    C9' C4' C5' N7' . . . . 0.1(3) ?
    N3' C4' C5' C6' . . . . 1.7(3) ?
    C9' C4' C5' C6' . . . . -179.6(2) ?
    C2' N1' C6' C5' . . . . 0.5(3) ?
    C2' N1' C6' Cl6' . . . . -179.70(19) ?
    N7' C5' C6' N1' . . . . 178.7(2) ?
    C4' C5' C6' N1' . . . . -1.7(3) ?
    N7' C5' C6' Cl6' . . . . -1.0(4) ?
    C4' C5' C6' Cl6' . . . . 178.51(17) ?
    C6' C5' N7' C8' . . . . 179.5(3) ?
    C4' C5' N7' C8' . . . . -0.1(3) ?
    C6' C5' N7' C10' . . . . 0.6(4) ?
    C4' C5' N7' C10' . . . . -179.0(2) ?
    C5' N7' C8' C9' . . . . 0.1(3) Y
    C10' N7' C8' C9' . . . . 179.0(2) ?
    N7' C8' C9' C4' . . . . 0.0(3) ?
    N7' C8' C9' Br9' . . . . 179.70(17) ?
    N3' C4' C9' C8' . . . . 178.6(2) ?
    C5' C4' C9' C8' . . . . -0.1(3) ?
    N3' C4' C9' Br9' . . . . -1.1(4) ?
    C5' C4' C9' Br9' . . . . -179.77(17) ?
    C8' N7' C10' O11' . . . . 107.8(2) ?
    C5' N7' C10' O11' . . . . -73.4(3) ?
    N7' C10' O11' C12' . . . . -77.3(2) Y
    C10' O11' C12' C13' . . . . -161.5(2) Y
    O11' C12' C13' C18' . . . . -92.3(3) ?
    O11' C12' C13' C14' . . . . 85.3(3) ?
    C18' C13' C14' C15' . . . . 0.7(4) ?
    C12' C13' C14' C15' . . . . -177.0(3) ?
    C13' C14' C15' C16' . . . . -0.3(5) ?
    C14' C15' C16' C17' . . . . -0.2(5) ?
    C15' C16' C17' C18' . . . . 0.3(4) ?
    C14' C13' C18' C17' . . . . -0.6(4) ?
    C12' C13' C18' C17' . . . . 177.0(3) ?
    C16' C17' C18' C13' . . . . 0.1(5) ?
loop_
    _geom_hbond_atom_site_label_D
    _geom_hbond_atom_site_label_H
    _geom_hbond_atom_site_label_A
    _geom_hbond_site_symmetry_A
    _geom_hbond_distance_DH
    _geom_hbond_distance_HA
    _geom_hbond_distance_DA
    _geom_hbond_angle_DHA
    _geom_hbond_publ_flag
    C2 H2 Br9 1_655 0.95 2.90 3.805(3) 159 y
    C8 H8 N1 1_455 0.95 2.46 3.394(3) 166 y
    C8' H8' N1' 1_455 0.95 2.48 3.410(3) 166 y
    C10' H10C Br9 2_656 0.99 2.78 3.700(2) 156 y
    C15 H15 O11' 1_456 0.95 2.60 3.497(4) 158 y
    C10 H10A Cg1 2_666 0.99 2.60 3.466(3) 146 y
    C14 H14 Cg2 1_456 0.95 2.87 3.794(3) 165 y
