# Supplementary material for: 7-Benzyl­oxymethyl-9-bromo-6-chloro-9-deaza­purine
Source: Acta Crystallogr Sect E Struct Rep Online. 2009 Dec 16;66(Pt 1):o138. doi: 10.1107/S1600536809050879 (PMC2980174; doi:10.1107/S1600536809050879)
Supplement: Supplementary file 2 [file e-66-0o138-Isup2.hkl]

#
# h,k,l, Fc-squared, Fo-squared, sigma(Fo-squared) and status flag
#
data_I
_shelx_title ' sgta in P-1  relabelled/cell 4aug09'
_shelx_refln_list_code          4
_shelx_F_calc_maximum      307.64
_exptl_crystal_F_000       704.00
_reflns_d_resolution_high  0.6706
 
loop_
 _symmetry_equiv_pos_as_xyz
 'x, y, z'
 '-x, -y, -z'
 
_cell_length_a     7.8999
_cell_length_b    11.5023
_cell_length_c    15.5571
_cell_angle_alpha  86.111
_cell_angle_beta   84.564
_cell_angle_gamma  89.037
 
_shelx_F_squared_multiplier     1.000
 
loop_
 _refln_index_h
 _refln_index_k
 _refln_index_l
 _refln_F_squared_calc
 _refln_F_squared_meas
 _refln_F_squared_sigma
 _refln_observed_status
   2   0   0       99.03      163.78     10.69 o
   3   0   0      460.58      462.88     16.77 o
   4   0   0     4361.83     4244.34     75.84 o
   5   0   0      554.07      520.54     26.77 o
   6   0   0     2799.39     2804.89     63.31 o
   7   0   0      283.49      271.80     28.96 o
   8   0   0      312.12      330.88     45.54 o
   9   0   0      195.76      156.30     55.38 o
  10   0   0       57.90       88.14     59.17 o
  11   0   0       27.23       53.52     62.54 o
 -11   1   0      510.46      549.62     91.04 o
 -10   1   0      249.46      241.47     65.96 o
  -9   1   0      152.12       89.12     58.45 o
  -8   1   0      872.29      854.40    103.21 o
  -7   1   0     1656.62     1494.02     45.96 o
  -6   1   0       35.53       39.30      9.08 o
  -5   1   0     6660.67     6578.00     85.27 o
  -4   1   0     4030.42     4075.50     54.35 o
  -3   1   0      637.56      654.79     13.52 o
  -2   1   0     6221.78     6575.33     61.16 o
  -1   1   0     2840.94     2810.74     71.91 o
   1   1   0      422.43      455.71      9.78 o
   2   1   0     3522.19     3760.50     51.08 o
   3   1   0       22.32       18.59      9.60 o
   4   1   0     1148.33     1107.49     30.56 o
   5   1   0       57.33       90.74     15.92 o
   6   1   0      268.52      221.19     22.48 o
   7   1   0      143.16      140.44     23.04 o
   8   1   0     4017.64     3937.12    105.47 o
   9   1   0        1.88       -3.88     55.28 o
  10   1   0      237.78      347.53    104.26 o
 -11   2   0      683.74      800.07    124.80 o
 -10   2   0        0.41       18.03     55.72 o
  -9   2   0      825.28      834.62    147.96 o
  -8   2   0      365.09      371.77     25.06 o
  -7   2   0     1835.17     1799.88     48.27 o
  -6   2   0     3027.47     3081.85     59.36 o
  -5   2   0     3277.61     3296.55     56.52 o
  -4   2   0       34.30       61.72      8.85 o
  -3   2   0     5791.50     5975.49     84.14 o
  -2   2   0    15825.75    16598.74    196.68 o
  -1   2   0     7326.44     7228.02     92.26 o
   0   2   0      346.26      357.71     12.87 o
   1   2   0      243.66      265.03      6.71 o
   2   2   0     4019.96     4284.74     43.58 o
   3   2   0    11233.94    11627.73    147.06 o
   4   2   0     2460.78     2486.38     41.74 o
   5   2   0     1844.52     1833.61     45.34 o
   6   2   0      260.43      277.40     23.24 o
   7   2   0     2875.10     2706.03     66.22 o
   8   2   0       63.51       82.66     30.21 o
   9   2   0       48.35       56.69     48.69 o
  10   2   0      719.89      881.47    120.06 o
 -11   3   0       71.79      -21.19     64.77 o
 -10   3   0        9.63       18.59     21.54 o
  -9   3   0       77.32       77.90     21.25 o
  -8   3   0      302.21      308.90     26.57 o
  -7   3   0     5406.16     5323.55    107.56 o
  -6   3   0        7.03       31.64     13.23 o
  -5   3   0      138.95      153.28     14.20 o
  -4   3   0       57.10       49.39      8.70 o
  -3   3   0      141.34      143.49     14.99 o
  -2   3   0       21.64       19.30      7.41 o
  -1   3   0    15985.65    15986.97    215.24 o
   0   3   0      642.84      657.76     16.56 o
   1   3   0     3318.39     3405.30     38.21 o
   2   3   0     2836.24     2952.24     35.74 o
   3   3   0     2506.60     2482.56     34.14 o
   4   3   0      295.10      354.69     12.39 o
   5   3   0     3364.57     3417.22     53.43 o
   6   3   0     3676.95     3571.13     62.59 o
   7   3   0     1289.98     1152.61     63.84 o
   8   3   0      978.25     1008.72     51.34 o
   9   3   0      852.21      854.37     70.31 o
  10   3   0       46.21      142.53     58.32 o
  11   3   0      238.45      335.95    109.53 o
 -11   4   0      342.97      344.55     39.71 o
 -10   4   0      111.05       65.13     33.49 o
  -9   4   0       32.17       47.95     38.31 o
  -8   4   0       92.63       71.22     31.16 o
  -7   4   0       14.16       -5.30     22.66 o
  -6   4   0       34.95       30.46     14.49 o
  -5   4   0     5947.98     6069.89    118.29 o
  -4   4   0      474.49      546.25     18.93 o
  -3   4   0      742.15      790.37     22.94 o
  -2   4   0      243.17      285.47     13.40 o
  -1   4   0     6826.86     6696.34     95.12 o
   0   4   0      522.71      571.49     16.24 o
   1   4   0    22244.66    22461.37    295.58 o
   2   4   0     1386.85     1404.01     23.23 o
   3   4   0      222.31      241.72     10.56 o
   4   4   0        6.85       17.87      9.01 o
   5   4   0     2731.86     2771.44     46.72 o
   6   4   0      141.19      148.39     12.76 o
   7   4   0     2245.24     2216.85     41.15 o
   8   4   0       28.38       -9.27     26.86 o
   9   4   0      667.83      663.36     56.56 o
  10   4   0        2.11      -62.87     52.46 o
  11   4   0       75.90      -68.45     81.09 o
 -11   5   0        4.32       11.13     22.46 o
 -10   5   0     1008.57     1078.34     52.91 o
  -9   5   0      571.29      642.51     42.08 o
  -8   5   0      163.33      131.79     27.61 o
  -7   5   0      338.31      352.87     40.74 o
  -6   5   0     3092.95     3126.06     84.71 o
  -5   5   0      504.11      548.58     21.05 o
  -4   5   0     3141.08     3120.32     57.87 o
  -3   5   0     2606.29     2694.41     52.99 o
  -2   5   0     2714.37     2892.66     68.93 o
  -1   5   0     1240.38     1216.56     30.30 o
   0   5   0     2831.64     2855.99     54.09 o
   1   5   0       79.15       55.95      9.64 o
   2   5   0     1046.84     1159.92     20.30 o
   3   5   0     4346.44     4523.30     63.54 o
   4   5   0      340.44      411.68     14.81 o
   5   5   0     1139.77     1131.83     27.88 o
   6   5   0      311.33      337.18     16.71 o
   7   5   0     4598.58     4372.12     84.07 o
   8   5   0       10.70       12.14     15.06 o
   9   5   0      894.66      914.57     82.02 o
  10   5   0        0.23       25.11     55.32 o
  11   5   0        5.01        3.16     86.36 o
 -10   6   0      440.89      475.25     41.70 o
  -9   6   0        3.84       -7.63     27.81 o
  -8   6   0      448.10      526.43     39.64 o
  -7   6   0       91.49       71.27     26.06 o
  -6   6   0       90.38       74.46     25.39 o
  -5   6   0       84.05       72.33     17.29 o
  -4   6   0     3366.18     3395.06     63.33 o
  -3   6   0      109.01      107.11     15.83 o
  -2   6   0     3754.46     3801.48     75.20 o
  -1   6   0     6664.47     6393.81    134.39 o
   0   6   0      245.02      194.16     19.07 o
   1   6   0     3365.79     3432.75     72.15 o
   2   6   0     6653.77     6696.37     85.63 o
   3   6   0        2.23        1.45      8.96 o
   4   6   0     2283.52     2276.48     38.84 o
   5   6   0      343.48      351.75     19.50 o
   6   6   0      421.33      408.49     23.86 o
   7   6   0     1063.91     1109.65     37.20 o
   8   6   0      557.20      557.21     28.49 o
   9   6   0       13.18        4.60     17.61 o
  10   6   0      193.51      131.99    109.53 o
  11   6   0      205.97      222.21    102.15 o
 -10   7   0       18.43       32.10     31.05 o
  -9   7   0        6.94       68.71     31.33 o
  -8   7   0      955.74      962.23     51.88 o
  -7   7   0      142.77      138.50     30.80 o
  -6   7   0     2281.64     2417.31     77.21 o
  -5   7   0     1231.31     1165.72     51.78 o
  -4   7   0        4.72        4.96     16.11 o
  -3   7   0      671.77      728.09     45.45 o
  -2   7   0     2560.02     2327.15     59.37 o
  -1   7   0      495.67      566.43     29.72 o
   0   7   0      175.47      134.00     14.40 o
   1   7   0       94.90      132.09     11.97 o
   2   7   0      221.98      233.65     12.85 o
   3   7   0      185.75      169.38     12.23 o
   4   7   0     2597.55     2599.42     42.00 o
   5   7   0     1153.66     1162.26     39.40 o
   6   7   0     1018.52     1036.58     35.92 o
   7   7   0      611.70      605.31     41.13 o
   8   7   0       12.09        1.94     18.52 o
   9   7   0       26.31       18.26     21.46 o
  10   7   0     1012.86     1206.43    108.47 o
 -10   8   0      252.55      296.51     43.32 o
  -9   8   0      322.56      345.11     41.95 o
  -8   8   0       10.99      -26.18     28.58 o
  -7   8   0      209.66      211.70     39.52 o
  -6   8   0      599.53      615.61     45.91 o
  -5   8   0      126.01      107.49     28.17 o
  -4   8   0     3043.58     3077.07     81.63 o
  -3   8   0      196.84      197.19     25.54 o
  -2   8   0     2062.85     2082.93     62.62 o
  -1   8   0      755.65      724.65     35.79 o
   0   8   0     6351.73     6174.11    103.68 o
   1   8   0      265.36      246.41     15.45 o
   2   8   0     5150.83     4948.16     75.57 o
   3   8   0     2284.57     2275.19     43.11 o
   4   8   0       36.16       48.63     16.41 o
   5   8   0      678.85      688.83     29.24 o
   6   8   0     1325.36     1254.99     40.88 o
   7   8   0      287.39      283.91     26.99 o
   8   8   0     1452.87     1516.97     48.06 o
   9   8   0        0.56      -32.55     21.87 o
  10   8   0      120.86      103.59     23.67 o
  -9   9   0      370.66      461.65     46.55 o
  -8   9   0      198.47      160.53     38.63 o
  -7   9   0      233.26      247.53     38.66 o
  -6   9   0      394.52      376.16     56.09 o
  -5   9   0     1566.21     1497.10     95.61 o
  -4   9   0      342.14      364.90     40.34 o
  -3   9   0      560.33      605.87     36.76 o
  -2   9   0      366.93      333.59     31.57 o
  -1   9   0      173.54      136.99     26.19 o
   0   9   0      170.31      200.49     23.61 o
   1   9   0     1294.94     1286.78     43.02 o
   2   9   0      655.06      645.32     21.96 o
   3   9   0      102.85      111.23     14.72 o
   4   9   0      823.31      784.08     29.89 o
   5   9   0      313.37      331.45     41.84 o
   6   9   0      619.47      578.67     42.54 o
   7   9   0      101.06      121.53     23.56 o
   8   9   0      454.17      447.23     43.33 o
   9   9   0        1.38      -18.22     23.11 o
  10   9   0      291.88      247.79     31.82 o
  -9  10   0      527.20      471.39     50.07 o
  -8  10   0       12.59       43.80     41.04 o
  -7  10   0      149.07      141.13     38.43 o
  -6  10   0       15.28       10.31     41.80 o
  -5  10   0      221.87      162.50     34.86 o
  -4  10   0        4.02       12.94     43.70 o
  -3  10   0     4242.54     4010.25    103.96 o
  -2  10   0        0.56       27.15     26.14 o
  -1  10   0      587.60      663.32     39.71 o
   0  10   0      853.61      847.63     33.29 o
   1  10   0     1053.03     1068.17     32.50 o
   2  10   0      567.72      590.28     24.58 o
   3  10   0     4132.98     4150.07     83.99 o
   4  10   0      438.87      403.70     24.16 o
   5  10   0      213.15      216.61     22.73 o
   6  10   0      281.74      273.24     25.55 o
   7  10   0      271.89      273.30     27.47 o
   8  10   0      148.26      125.55     28.16 o
   9  10   0      318.44      278.42     34.94 o
  -8  11   0      102.77       69.99     38.23 o
  -7  11   0      606.47      570.45     77.22 o
  -6  11   0       37.41        5.71     37.55 o
  -5  11   0      880.64      900.78     56.76 o
  -4  11   0      193.91      175.48     48.77 o
  -3  11   0      161.54      121.95     28.94 o
  -2  11   0      347.87      361.01     35.60 o
  -1  11   0     1090.84     1087.31     51.27 o
   0  11   0        0.11       25.67     25.06 o
   1  11   0     1913.99     1900.02     57.11 o
   2  11   0        7.76       10.25     20.17 o
   3  11   0       50.10        5.58     21.30 o
   4  11   0        1.44        8.92     17.49 o
   5  11   0     1268.35     1313.81     43.08 o
   6  11   0      246.69      282.10     27.01 o
   7  11   0      368.49      403.35     30.97 o
   8  11   0      166.12      180.29     30.83 o
   9  11   0       45.62       28.04     74.87 o
  -8  12   0      193.66      190.62    108.47 o
  -7  12   0        0.38      -27.18     36.21 o
  -6  12   0      288.41      282.54     47.06 o
  -5  12   0      346.02      272.48     50.77 o
  -4  12   0       26.39       66.51     46.15 o
  -3  12   0     1572.69     1494.24     93.08 o
  -2  12   0        7.26       -8.41     27.66 o
  -1  12   0       67.24       76.78     29.30 o
   0  12   0     1057.11     1161.88     54.73 o
   1  12   0     1345.05     1437.85     45.72 o
   2  12   0      389.81      370.96     34.04 o
   3  12   0      461.06      541.80     78.27 o
   4  12   0      419.49      404.14     49.55 o
   5  12   0       22.97       39.20     29.76 o
   6  12   0        2.01       13.49     29.99 o
   7  12   0      402.46      491.24     43.91 o
   8  12   0        5.18       -2.87     29.70 o
  -7  13   0      150.53      232.60     46.60 o
  -6  13   0      234.44      301.41     48.07 o
  -5  13   0        6.60       -0.42     37.53 o
  -4  13   0     1608.23     1615.96    103.86 o
  -3  13   0      127.97       97.44     51.24 o
  -2  13   0        8.21      -24.58     27.97 o
  -1  13   0        8.02       -9.27     27.80 o
   0  13   0      215.66      265.56     36.04 o
   1  13   0        9.07      -25.71     24.34 o
   2  13   0      661.02      682.60     42.19 o
   3  13   0      223.35      242.55     33.34 o
   4  13   0      423.26      410.51     38.81 o
   5  13   0      446.67      378.85     40.40 o
   6  13   0       46.67       35.33     31.95 o
   7  13   0       16.98      -16.33     29.81 o
  -6  14   0       73.67       65.79     43.37 o
  -5  14   0       39.76        4.95     54.11 o
  -4  14   0       42.99      107.27     56.22 o
  -3  14   0       46.52       25.25     55.82 o
  -2  14   0      547.96      648.51     71.86 o
  -1  14   0        9.31       21.20     30.35 o
   0  14   0      176.24      123.48     51.32 o
   1  14   0      405.46      392.88     63.28 o
   2  14   0      159.20      187.19     90.04 o
   3  14   0        0.24       27.44     63.71 o
   4  14   0     1009.67     1061.27     86.64 o
   5  14   0        4.27       33.99     49.48 o
   6  14   0       15.62      -18.68     46.32 o
  -5  15   0        2.12       21.15     45.36 o
  -4  15   0      172.06      171.91    110.05 o
  -3  15   0      284.50      278.36    119.00 o
  -2  15   0       23.76        4.71     81.09 o
  -1  15   0      107.22       68.49     48.25 o
   0  15   0      714.29      632.57     75.86 o
   1  15   0        1.07      -63.71     49.15 o
   2  15   0      357.48      357.69    127.95 o
   3  15   0        0.85      -30.80     50.97 o
   4  15   0        4.07       27.61     75.83 o
   5  15   0        4.84      -34.64     48.39 o
  -4  16   0       61.86      149.02     57.34 o
  -3  16   0        3.67       59.61     52.31 o
   0  16   0       72.69      144.01     76.35 o
   1  16   0      309.18      207.17     72.67 o
   2  16   0      608.49      568.49     97.41 o
   3  16   0        4.70       -3.16     51.38 o
   1  17   0      106.23       -1.01     50.23 o
  -3 -16   1        0.22     -107.42     71.61 o
  -2 -16   1      207.90      265.96     69.51 o
  -1 -16   1       80.32      107.93     57.62 o
   0 -16   1       22.53      -58.52     53.71 o
   3 -16   1       22.62      132.24     53.80 o
  -4 -15   1       73.45       81.52     80.04 o
  -3 -15   1       52.22        0.11     72.14 o
  -2 -15   1      259.01      213.65     69.51 o
  -1 -15   1       74.02       64.44     52.31 o
   0 -15   1      498.56      503.19    135.85 o
   1 -15   1        1.82      -52.41     47.39 o
   2 -15   1        0.68      -36.54     76.35 o
   3 -15   1       90.69       57.17     51.73 o
   4 -15   1       84.73      152.93     57.28 o
   5 -15   1       24.11       67.80     51.48 o
  -6 -14   1      225.47      254.47     57.11 o
  -5 -14   1        6.76      -17.97     47.92 o
  -4 -14   1      750.98      882.66     82.26 o
  -3 -14   1      231.11      240.72     93.20 o
  -2 -14   1        7.53       20.18     50.23 o
  -1 -14   1       70.91       65.26     50.81 o
   0 -14   1      222.19      288.18     58.70 o
   1 -14   1        3.19      -37.11     28.57 o
   2 -14   1     1381.73     1481.75     99.31 o
   3 -14   1       61.31       17.00     50.02 o
   4 -14   1       64.62       24.55     64.24 o
   5 -14   1       92.12       49.44     41.13 o
   6 -14   1      384.16      301.96     50.48 o
  -7 -13   1        8.13      -42.73     34.35 o
  -6 -13   1       69.17       48.12     37.84 o
  -5 -13   1      856.52      962.75     57.91 o
  -4 -13   1       39.73       91.98     30.32 o
  -3 -13   1      449.57      439.66     60.19 o
  -2 -13   1      612.26      553.81     97.94 o
  -1 -13   1       60.50      126.18     48.43 o
   0 -13   1       26.88       48.92     29.61 o
   1 -13   1      324.02      343.13     39.19 o
   2 -13   1      109.41      102.44     31.17 o
   3 -13   1      127.06      163.00     53.60 o
   4 -13   1      476.69      708.70     76.69 o
   5 -13   1       33.26       28.15     41.02 o
   6 -13   1       57.47       14.16     39.73 o
   7 -13   1       46.72       30.88     39.50 o
  -8 -12   1       28.97        9.24     31.40 o
  -7 -12   1      244.26      192.00     35.39 o
  -6 -12   1        1.21      -14.93     28.14 o
  -5 -12   1      551.07      558.67     61.56 o
  -4 -12   1      450.28      529.44     38.82 o
  -3 -12   1      467.30      521.56     37.02 o
  -2 -12   1      235.99      240.00     30.05 o
  -1 -12   1      516.74      486.57     29.01 o
   0 -12   1     1293.32     1304.92     58.03 o
   1 -12   1       87.32       76.38     29.69 o
   2 -12   1      202.24      193.22     32.53 o
   3 -12   1      918.11      983.57     77.82 o
   4 -12   1       88.14      148.33     50.49 o
   5 -12   1      388.63      428.16     50.47 o
   6 -12   1      192.67      170.82     44.15 o
   7 -12   1      152.70      151.40     43.30 o
   8 -12   1      109.66      120.06     97.94 o
  -8 -11   1       63.44       38.87     26.06 o
  -7 -11   1      399.06      428.69     31.71 o
  -6 -11   1      160.36      134.64     23.43 o
  -5 -11   1     1187.56     1205.34     42.70 o
  -4 -11   1       54.71       49.83     18.33 o
  -3 -11   1      105.46       87.76     17.57 o
  -2 -11   1     2153.86     2221.19     55.63 o
  -1 -11   1     1860.98     1877.52     50.07 o
   0 -11   1        0.05       13.19     24.33 o
   1 -11   1     1868.24     1936.95     67.76 o
   2 -11   1       46.67       26.54     25.28 o
   3 -11   1        7.82      -34.42     22.95 o
   4 -11   1        0.75       41.02     43.17 o
   5 -11   1      779.42      769.93     53.13 o
   6 -11   1        4.94      -22.63     33.20 o
   7 -11   1      563.26      438.28     50.02 o
   8 -11   1      186.22      169.82     41.88 o
  -9 -10   1      222.64      177.08     29.61 o
  -8 -10   1      170.41      161.38     27.98 o
  -7 -10   1      136.14      177.02     25.45 o
  -6 -10   1      102.91       84.34     22.37 o
  -5 -10   1       16.69       13.95     18.49 o
  -4 -10   1        0.88      -11.44     15.70 o
  -3 -10   1     1600.84     1596.61     47.13 o
  -2 -10   1       45.50       49.99     12.98 o
  -1 -10   1      371.68      391.97     17.99 o
   0 -10   1      162.78      160.13     15.00 o
   1 -10   1     3161.44     3185.77     88.05 o
   2 -10   1       71.75       86.70     25.02 o
   3 -10   1     3772.50     3687.99     98.46 o
   4 -10   1      322.86      311.58     50.23 o
   5 -10   1       15.94        2.46     29.73 o
   6 -10   1      159.95      125.60     35.38 o
   7 -10   1      968.68      982.35     59.94 o
   8 -10   1        2.40       20.93     35.79 o
   9 -10   1      423.56      513.88     63.37 o
  -9  -9   1       73.94       45.75     25.76 o
  -8  -9   1      367.19      360.70     30.11 o
  -7  -9   1      114.20      125.50     23.08 o
  -6  -9   1      303.26      282.89     28.10 o
  -5  -9   1      187.53      135.46     25.10 o
  -4  -9   1     6455.65     6254.76    110.69 o
  -3  -9   1       38.98       19.85     12.97 o
  -2  -9   1     1491.13     1493.22     34.03 o
  -1  -9   1     1065.38     1065.52     27.21 o
   0  -9   1     1996.26     2039.78     44.99 o
   1  -9   1       75.46       49.78     23.64 o
   2  -9   1     1099.93     1043.07     46.30 o
   3  -9   1      109.86       81.02     23.99 o
   4  -9   1      203.34      180.41     32.24 o
   5  -9   1       57.66       56.59     29.37 o
   6  -9   1      109.83       74.25     30.59 o
   7  -9   1      136.01       98.22     36.33 o
   8  -9   1       64.84       90.10     35.28 o
   9  -9   1      340.65      405.35     46.17 o
 -10  -8   1      102.07       60.16     45.15 o
  -9  -8   1      266.06      207.45     31.09 o
  -8  -8   1     1066.16     1083.38     41.32 o
  -7  -8   1        1.80        4.64     19.13 o
  -6  -8   1      225.00      202.12     22.79 o
  -5  -8   1      422.14      377.20     28.31 o
  -4  -8   1     1920.93     1895.13     45.93 o
  -3  -8   1        1.06       -7.96     12.14 o
  -2  -8   1     2345.87     2336.37     42.87 o
  -1  -8   1       49.22       46.02     11.97 o
   0  -8   1     1672.23     1675.41     38.53 o
   1  -8   1      915.50      894.68     38.95 o
   2  -8   1      570.15      505.45     36.92 o
   3  -8   1      490.66      534.92     33.78 o
   4  -8   1     6454.26     6303.44    140.83 o
   5  -8   1      321.63      385.75     36.03 o
   6  -8   1     1032.22     1063.79     53.30 o
   7  -8   1       38.53       49.64     29.76 o
   8  -8   1      225.77      236.78     37.49 o
   9  -8   1      124.06       90.51     34.66 o
  10  -8   1      351.44      398.26     51.84 o
 -10  -7   1      965.54      987.07     73.96 o
  -9  -7   1      292.16      313.94     26.70 o
  -8  -7   1       77.20       83.02     20.69 o
  -7  -7   1      237.78      287.25     23.79 o
  -6  -7   1     1866.33     1809.51     47.22 o
  -5  -7   1      391.50      400.10     23.29 o
  -4  -7   1     1504.75     1542.37     34.12 o
  -3  -7   1      132.60      126.15     12.74 o
  -2  -7   1       21.00       25.03     10.24 o
  -1  -7   1     2778.47     2712.73     48.30 o
   0  -7   1     1410.84     1260.16     43.54 o
   1  -7   1      211.03      182.67     24.32 o
   2  -7   1      227.18      220.58     27.65 o
   3  -7   1        1.15        0.76     18.17 o
   4  -7   1        2.76       24.48     19.26 o
   5  -7   1      295.30      285.87     36.48 o
   6  -7   1     1914.08     1883.59     67.96 o
   7  -7   1      230.53      200.63     32.96 o
   8  -7   1     1043.97     1106.30     55.48 o
   9  -7   1       32.41       19.21     58.90 o
  10  -7   1        9.41      -18.83     29.12 o
 -10  -6   1       25.80       74.94     46.15 o
  -9  -6   1      100.31      127.58     20.13 o
  -8  -6   1      156.59      182.69     29.20 o
  -7  -6   1      157.59      150.82     19.92 o
  -6  -6   1        1.01      -14.14     15.58 o
  -5  -6   1     1559.06     1496.22     36.71 o
  -4  -6   1     1864.74     1961.09     36.39 o
  -3  -6   1      187.83      200.08     15.51 o
  -2  -6   1     7659.88     7618.83     96.39 o
  -1  -6   1     2821.45     2843.54     43.44 o
   0  -6   1      278.17      245.93     20.26 o
   1  -6   1     2743.18     2741.14     78.59 o
   2  -6   1     8689.88     8586.23    175.60 o
   3  -6   1      148.29      198.66     17.90 o
   4  -6   1     2656.61     2694.68     54.17 o
   5  -6   1     1271.56     1240.46     42.66 o
   6  -6   1       49.24       71.80     25.05 o
   7  -6   1      527.56      535.61     55.33 o
   8  -6   1     1349.14     1416.51     60.43 o
   9  -6   1      156.97      171.19     32.46 o
  10  -6   1      372.09      309.30     37.55 o
 -11  -5   1      303.64      193.78    104.26 o
 -10  -5   1       38.24       98.54     47.18 o
  -9  -5   1     1264.69     1296.35     64.16 o
  -8  -5   1       10.87      -11.54     14.76 o
  -7  -5   1     1409.00     1341.56     38.88 o
  -6  -5   1       46.26       60.39     12.27 o
  -5  -5   1     1212.17     1157.92     28.26 o
  -4  -5   1     1689.50     1769.93     33.89 o
  -3  -5   1    20895.23    21265.45    271.79 o
  -2  -5   1     1550.67     1621.98     26.88 o
  -1  -5   1       17.86       15.03      6.75 o
   0  -5   1       49.48       35.64     11.77 o
   1  -5   1     1383.34     1343.71     35.95 o
   2  -5   1      827.76      888.36     28.10 o
   3  -5   1     5822.54     6200.94    128.42 o
   4  -5   1      385.18      396.88     19.46 o
   5  -5   1      138.13      135.09     13.56 o
   6  -5   1     1573.11     1553.20     56.08 o
   7  -5   1       77.34       64.02     24.50 o
   8  -5   1        2.42      -20.83     33.36 o
   9  -5   1      380.72      411.72     40.28 o
  10  -5   1     1058.34     1162.45     62.78 o
  11  -5   1       48.91       40.08     35.26 o
 -10  -4   1       11.02       67.46     45.05 o
  -9  -4   1     1321.92     1287.43     63.69 o
  -8  -4   1      500.07      514.95     41.23 o
  -7  -4   1     1444.28     1492.67     31.45 o
  -6  -4   1     1348.71     1391.41     30.27 o
  -5  -4   1      117.83      147.13     12.29 o
  -4  -4   1      249.98      295.13     13.21 o
  -3  -4   1      307.32      302.78     11.22 o
  -2  -4   1     1538.12     1616.51     26.16 o
  -1  -4   1     6750.80     6647.50     82.18 o
   0  -4   1       79.11       90.22      8.88 o
   1  -4   1     3256.20     3321.34     55.10 o
   2  -4   1      163.21      172.31     12.14 o
   3  -4   1    10347.93    10585.63    148.08 o
   4  -4   1     1040.79     1131.13     28.81 o
   5  -4   1     9672.67     9797.39    177.49 o
   6  -4   1       72.71       69.39     20.13 o
   7  -4   1      279.61      281.89     28.29 o
   8  -4   1      117.70      152.19     26.28 o
   9  -4   1      755.76      793.96     41.85 o
  10  -4   1       51.08       77.95     25.69 o
  11  -4   1      196.09      212.98     46.36 o
 -10  -3   1      197.87      265.39     92.68 o
  -9  -3   1      629.58      605.92     47.55 o
  -8  -3   1      692.26      691.71     44.67 o
  -7  -3   1        5.83       25.50     24.41 o
  -6  -3   1     2104.90     2106.29     52.83 o
  -5  -3   1     6874.11     6705.62     95.81 o
  -4  -3   1      686.22      729.04     18.02 o
  -3  -3   1     4536.62     4559.06     58.17 o
  -2  -3   1     1870.67     1885.69     26.07 o
  -1  -3   1      195.90      218.16      7.31 o
   0  -3   1      942.28      916.85     19.77 o
   1  -3   1      317.62      295.37     11.11 o
   2  -3   1      479.01      488.71     14.80 o
   3  -3   1      371.42      346.57     13.76 o
   4  -3   1      541.17      536.77     25.78 o
   5  -3   1      111.34      169.20     14.58 o
   6  -3   1     1084.42     1085.94     35.50 o
   7  -3   1     1909.26     1850.12     58.39 o
   8  -3   1       55.37       48.41     20.73 o
   9  -3   1      570.93      566.57     33.65 o
  10  -3   1       17.61        0.01     35.72 o
  11  -3   1      122.58       61.99     61.43 o
  -9  -2   1       37.27       52.13     46.34 o
  -8  -2   1        8.23       -6.55     22.92 o
  -7  -2   1      848.25      775.16     38.15 o
  -6  -2   1     1556.56     1595.52     46.35 o
  -5  -2   1      307.81      317.90     25.35 o
  -4  -2   1     1460.50     1444.40     33.01 o
  -3  -2   1     5448.96     5625.67     78.17 o
  -2  -2   1      923.87      996.90     13.26 o
  -1  -2   1    18280.47    18509.88    181.61 o
   0  -2   1      728.75      770.02     14.97 o
   1  -2   1     5979.04     6197.37     85.68 o
   2  -2   1      407.49      440.24     11.93 o
   3  -2   1    20271.87    21202.16    302.21 o
   4  -2   1     1003.04     1134.25     24.14 o
   5  -2   1     2974.74     2914.06     51.78 o
   6  -2   1     3739.47     3683.85     64.33 o
   7  -2   1       77.76       63.09     12.74 o
   8  -2   1      693.95      673.74     33.56 o
   9  -2   1      661.30      661.83     33.55 o
  10  -2   1      235.59      293.25     69.57 o
  11  -2   1      655.83      503.26     89.32 o
 -10  -1   1      745.26      855.14    135.85 o
  -9  -1   1       46.50       25.12     31.69 o
  -8  -1   1     2594.92     2515.10     74.29 o
  -7  -1   1      158.49      167.67     23.87 o
  -6  -1   1       65.65       45.37     21.43 o
  -5  -1   1       19.98       16.40     14.92 o
  -4  -1   1     1543.81     1455.07     35.84 o
  -3  -1   1        9.96        9.04      9.50 o
  -2  -1   1    54206.08    56488.40    573.30 o
  -1  -1   1     5693.59     5672.07     69.32 o
   1  -1   1     3215.25     3210.32     57.83 o
   2  -1   1    27762.36    29151.32    288.66 o
   3  -1   1       64.13       87.99      7.19 o
   4  -1   1     3582.27     3460.18     52.89 o
   5  -1   1       57.13       51.06     10.90 o
   6  -1   1       86.14       87.66     10.52 o
   7  -1   1     3385.91     3261.60     55.23 o
   8  -1   1      249.15      267.78     25.11 o
   9  -1   1      148.50      118.08     52.18 o
  10  -1   1      572.56      537.55    132.69 o
  11  -1   1      617.70      722.38     96.67 o
 -11   0   1        2.51      -87.41     74.77 o
 -10   0   1       88.35        7.87     57.92 o
  -9   0   1      527.80      578.18     76.33 o
  -8   0   1     1076.66     1022.22     62.42 o
  -7   0   1      641.22      629.06     36.44 o
  -6   0   1      906.09      957.67     35.40 o
  -5   0   1       59.37       56.50     14.71 o
  -4   0   1      313.86      327.05     17.50 o
  -3   0   1       42.93       40.86      9.75 o
  -2   0   1    10054.54    10602.65    151.90 o
  -1   0   1     1325.52     1389.43     26.08 o
   1   0   1     1814.55     1770.43     53.38 o
   2   0   1     2693.37     2912.96     34.78 o
   3   0   1      236.77      241.24      8.60 o
   4   0   1     9107.26     8900.17    156.22 o
   5   0   1        0.64        8.26     15.48 o
   6   0   1     5068.32     4852.47    102.92 o
   7   0   1       10.26        6.59     25.65 o
   8   0   1       65.97       70.38     30.17 o
   9   0   1       48.44      -11.07     37.68 o
  10   0   1      705.91      709.41     89.96 o
  11   0   1        5.81       74.77     61.05 o
 -11   1   1       29.40        1.18     59.23 o
 -10   1   1       44.88      107.21     58.03 o
  -9   1   1      783.70      752.86    136.38 o
  -8   1   1     1087.30     1105.29     69.88 o
  -7   1   1     3012.47     3015.56     71.42 o
  -6   1   1      124.37      143.69     10.68 o
  -5   1   1     2997.33     3032.26     45.98 o
  -4   1   1     6571.29     6624.71     88.23 o
  -3   1   1     4099.88     4093.81     55.57 o
  -2   1   1     2654.41     2670.99     28.38 o
  -1   1   1     1065.58     1153.07     15.30 o
   1   1   1       61.30       55.82      3.49 o
   2   1   1     2929.19     3066.67     35.09 o
   3   1   1      674.78      759.88     19.29 o
   4   1   1     2808.57     2784.77     55.20 o
   5   1   1       13.66       11.75     14.14 o
   6   1   1      156.09      188.33     23.86 o
   7   1   1      606.31      587.06     35.53 o
   8   1   1     1904.32     1822.83     71.31 o
   9   1   1        4.68      -21.17     31.83 o
  10   1   1      264.40      211.58     55.23 o
  11   1   1        0.76      -60.03     73.72 o
 -11   2   1      333.56      406.14    122.16 o
 -10   2   1       80.72       79.52     59.45 o
  -9   2   1      913.42      892.15     87.86 o
  -8   2   1        5.45        1.99     16.48 o
  -7   2   1      297.69      324.64     22.43 o
  -6   2   1       73.76       63.71     12.69 o
  -5   2   1     3069.87     3096.31     50.44 o
  -4   2   1      478.15      530.19     16.12 o
  -3   2   1      901.56      931.28     17.80 o
  -2   2   1      597.73      595.73     12.14 o
  -1   2   1      509.96      574.24     10.18 o
   0   2   1     4562.94     4580.75     68.34 o
   1   2   1    21728.53    22149.88    244.92 o
   2   2   1     7937.41     8155.64     82.77 o
   3   2   1     4229.01     4062.25     55.47 o
   4   2   1     4346.12     4184.34     55.89 o
   5   2   1     1418.65     1598.32     36.28 o
   6   2   1      510.22      512.36     28.19 o
   7   2   1     3240.98     3142.70     80.57 o
   8   2   1       91.71       29.62     36.63 o
   9   2   1      294.84      313.64     49.37 o
  10   2   1      537.13      525.31     73.72 o
  11   2   1      459.01      296.98    103.21 o
 -11   3   1        4.28       33.69     68.45 o
 -10   3   1        3.62       17.75     24.47 o
  -9   3   1      401.98      429.47     48.40 o
  -8   3   1      134.30      122.14     22.05 o
  -7   3   1     4440.38     4456.05     93.18 o
  -6   3   1       56.57       48.37     13.03 o
  -5   3   1     1477.89     1426.00     32.83 o
  -4   3   1      291.76      370.37     12.76 o
  -3   3   1    12650.65    12907.08    173.87 o
  -2   3   1      573.50      569.68     14.98 o
  -1   3   1     9152.92     9028.00    108.96 o
   0   3   1     7391.93     7586.16    117.27 o
   1   3   1     2266.90     2302.92     28.17 o
   2   3   1       20.97       14.80      5.37 o
   3   3   1     1896.02     1885.93     27.69 o
   4   3   1      165.16      183.97     10.26 o
   5   3   1     3374.28     3412.24     53.80 o
   6   3   1     1295.18     1274.21     27.18 o
   7   3   1      646.99      590.40     40.62 o
   8   3   1      215.60      244.18     39.01 o
   9   3   1      440.56      440.93    123.74 o
  10   3   1      264.57      150.44     93.20 o
  11   3   1      515.83      545.52    121.11 o
 -11   4   1      465.03      413.88    120.06 o
 -10   4   1      141.98      167.66     26.99 o
  -9   4   1       35.51       13.68     22.38 o
  -8   4   1     1595.08     1640.84     58.72 o
  -7   4   1     1206.75     1156.45     46.79 o
  -6   4   1      277.57      278.62     21.86 o
  -5   4   1     1081.02     1087.07     36.56 o
  -4   4   1     2477.07     2497.18     46.44 o
  -3   4   1        2.83        0.11      9.13 o
  -2   4   1       11.06        1.75      7.53 o
  -1   4   1     7558.30     7626.46    104.45 o
   0   4   1        0.35       -0.50      7.31 o
   1   4   1    10869.77    10857.55    128.77 o
   2   4   1     1127.57     1157.91     20.16 o
   3   4   1     1507.73     1490.02     26.10 o
   4   4   1      143.03      153.44     11.29 o
   5   4   1     8584.44     8567.33    121.05 o
   6   4   1      512.06      528.86     26.47 o
   7   4   1     2352.71     2339.48     43.19 o
   8   4   1      175.30      155.22     38.68 o
   9   4   1       56.89       30.01     46.91 o
  10   4   1       42.13       26.41    107.42 o
  11   4   1      273.06      258.57     67.57 o
 -11   5   1        1.12       17.46     29.64 o
 -10   5   1        7.02       50.54     25.94 o
  -9   5   1      267.23      260.62     32.05 o
  -8   5   1      402.72      447.59     35.13 o
  -7   5   1      237.24      267.98     34.81 o
  -6   5   1     3518.04     3505.54     91.09 o
  -5   5   1       37.59       39.82     14.35 o
  -4   5   1     1350.01     1412.62     34.30 o
  -3   5   1     3303.02     3193.27     60.31 o
  -2   5   1     2402.38     2600.84     52.00 o
  -1   5   1      195.12      186.86      8.65 o
   0   5   1    11589.71    11910.23    200.40 o
   1   5   1     1459.95     1463.94     30.20 o
   2   5   1     3262.02     3458.73     44.76 o
   3   5   1     3558.24     3619.26     52.84 o
   4   5   1      173.79      171.20     11.41 o
   5   5   1      385.37      377.28     20.03 o
   6   5   1     1083.28     1126.65     28.55 o
   7   5   1      488.67      517.13     25.55 o
   8   5   1      327.33      355.25     29.87 o
   9   5   1      875.97      862.56     80.41 o
  10   5   1       21.35       36.66     65.29 o
  11   5   1        1.13       63.19     84.25 o
 -10   6   1      543.11      625.76     87.71 o
  -9   6   1       99.29       73.38     29.79 o
  -8   6   1      515.91      501.29     39.12 o
  -7   6   1        4.17      -11.64     23.05 o
  -6   6   1      427.41      440.94     34.19 o
  -5   6   1      253.48      271.89     24.84 o
  -4   6   1     3263.08     3283.06     61.90 o
  -3   6   1       34.09       44.08     14.21 o
  -2   6   1      543.15      521.20     19.31 o
  -1   6   1     1490.60     1433.16     29.88 o
   0   6   1      256.79      229.27     19.60 o
   1   6   1     1334.79     1282.63     25.59 o
   2   6   1     5567.00     5620.22     69.32 o
   3   6   1      453.78      479.25     16.15 o
   4   6   1      230.81      211.60     13.31 o
   5   6   1     3060.78     3014.36     56.82 o
   6   6   1     1889.55     1888.82     47.43 o
   7   6   1        5.01       -7.84     17.04 o
   8   6   1     1762.33     1685.18     51.27 o
   9   6   1       90.26       95.53     32.99 o
  10   6   1        2.87       81.49     59.86 o
  11   6   1      309.22      114.79    100.05 o
 -10   7   1        2.15       49.37     30.41 o
  -9   7   1       81.90       70.63     31.11 o
  -8   7   1      922.43      892.19     50.06 o
  -7   7   1      157.40      135.75     30.75 o
  -6   7   1     2115.96     1971.31     67.67 o
  -5   7   1       19.41       19.63     23.07 o
  -4   7   1        2.01        1.78     16.02 o
  -3   7   1     1151.73     1114.43     42.83 o
  -2   7   1     4351.64     4245.44     83.94 o
  -1   7   1      447.42      442.20     18.45 o
   0   7   1     6059.79     5821.42    126.37 o
   1   7   1      382.51      387.71     16.17 o
   2   7   1       44.07       38.18      9.91 o
   3   7   1     1010.56     1019.94     23.61 o
   4   7   1     2276.02     2323.84     39.02 o
   5   7   1      787.71      796.23     30.30 o
   6   7   1     1910.25     1814.45     47.57 o
   7   7   1       80.10       27.32     19.66 o
   8   7   1        1.58        3.31     26.00 o
   9   7   1        9.33       44.86     22.07 o
  10   7   1      561.72      501.24     42.13 o
 -10   8   1      220.97      249.14     53.26 o
  -9   8   1      506.13      573.61     47.98 o
  -8   8   1       25.02       29.34     31.36 o
  -7   8   1     1207.91     1252.31     59.82 o
  -6   8   1       82.78       27.32     27.17 o
  -5   8   1      122.94      123.91     28.71 o
  -4   8   1     1037.89     1022.30     37.42 o
  -3   8   1      212.20      213.55     33.59 o
  -2   8   1        7.44       12.64     11.93 o
  -1   8   1      924.45      945.17     40.38 o
   0   8   1     5297.99     5327.78    120.84 o
   1   8   1       61.51       73.48     15.43 o
   2   8   1     2000.75     1988.26     38.10 o
   3   8   1      190.37      172.16     15.16 o
   4   8   1      707.62      735.21     28.94 o
   5   8   1      365.65      339.34     23.53 o
   6   8   1     1749.58     1769.70     48.57 o
   7   8   1      113.12       74.90     21.23 o
   8   8   1     1146.86     1121.35     45.87 o
   9   8   1        1.34       11.72     23.89 o
  10   8   1       32.55       51.46     29.07 o
  -9   9   1       87.79       49.41     34.48 o
  -8   9   1      438.26      497.36     46.71 o
  -7   9   1      175.34      224.77     37.33 o
  -6   9   1      299.96      315.15     38.10 o
  -5   9   1     2630.18     2616.52     84.30 o
  -4   9   1        7.73        6.73     30.63 o
  -3   9   1       49.13       30.13     22.19 o
  -2   9   1     2786.29     2754.72     78.14 o
  -1   9   1     3025.45     3032.42     82.65 o
   0   9   1       36.32      -26.53     23.26 o
   1   9   1     4032.07     3920.08     71.69 o
   2   9   1       30.85       41.77     12.26 o
   3   9   1       73.13       66.38     14.13 o
   4   9   1     1306.94     1239.27     37.27 o
   5   9   1       10.57      -10.73     17.17 o
   6   9   1       24.19       24.78     19.65 o
   7   9   1      683.85      701.98     37.55 o
   8   9   1      193.87      179.48     31.38 o
   9   9   1      118.67      126.70     37.60 o
  10   9   1      356.20      358.04     35.77 o
  -9  10   1      680.26      702.73     78.96 o
  -8  10   1       21.91       23.21     35.20 o
  -7  10   1      246.73      251.92     42.56 o
  -6  10   1       32.40       56.77     38.00 o
  -5  10   1      794.33      752.87     61.83 o
  -4  10   1      568.45      621.73    139.54 o
  -3  10   1      575.31      636.92     39.66 o
  -2  10   1       51.11       52.89     24.34 o
  -1  10   1      812.11      795.59     42.50 o
   0  10   1     1115.67     1003.70     46.99 o
   1  10   1       66.30       78.06     26.12 o
   2  10   1        3.53      -10.18     11.15 o
   3  10   1     4838.23     4732.36     87.37 o
   4  10   1      146.51      156.35     19.99 o
   5  10   1       39.16       44.62     24.43 o
   6  10   1      270.36      239.31     25.67 o
   7  10   1      853.40      832.08     42.13 o
   8  10   1       17.05       13.05     29.47 o
   9  10   1      575.45      575.54     43.42 o
  -8  11   1       11.02      -35.91     32.97 o
  -7  11   1      283.42      303.62     44.76 o
  -6  11   1       86.33       86.04     36.37 o
  -5  11   1     1534.14     1417.85     87.05 o
  -4  11   1       35.88      134.07     48.03 o
  -3  11   1      306.85      334.70     35.15 o
  -2  11   1     2907.10     3037.41     88.53 o
  -1  11   1     2891.91     3040.41    100.52 o
   0  11   1      328.34      360.56     34.15 o
   1  11   1      969.58      949.55     48.19 o
   2  11   1      955.02      996.26     37.64 o
   3  11   1      230.18      232.26     30.65 o
   4  11   1       36.41       24.87     26.29 o
   5  11   1     1089.61     1102.15     44.26 o
   6  11   1        0.88      -33.65     22.43 o
   7  11   1      559.87      571.52     44.59 o
   8  11   1       35.25      -24.98     29.67 o
   9  11   1       86.19       69.07     31.88 o
  -8  12   1      251.00      301.19    110.58 o
  -7  12   1       51.00       53.88     37.98 o
  -6  12   1      586.23      631.82     66.11 o
  -5  12   1       22.78      -31.14     41.65 o
  -4  12   1      154.85      203.32     51.72 o
  -3  12   1      359.57      367.26     56.22 o
  -2  12   1      621.38      629.04     44.08 o
  -1  12   1       10.40      -18.83     25.78 o
   0  12   1       20.49       34.21     38.91 o
   1  12   1      326.89      391.77     32.25 o
   2  12   1      118.04       89.51     27.70 o
   3  12   1      515.13      587.78     40.57 o
   4  12   1       50.00       71.64     29.45 o
   5  12   1      151.90      161.84     32.86 o
   6  12   1      189.66      207.74     36.55 o
   7  12   1      863.59      881.69     53.33 o
   8  12   1        7.00       50.43     30.90 o
  -7  13   1      242.22      281.35     58.32 o
  -6  13   1      290.03      261.65     47.42 o
  -5  13   1       13.61      -53.36     35.57 o
  -4  13   1     1140.47     1186.38     90.46 o
  -3  13   1       46.85       95.33     50.16 o
  -2  13   1        0.83        5.69     27.41 o
  -1  13   1      694.16      757.71     49.05 o
   0  13   1      449.62      424.75     40.48 o
   1  13   1        9.83        5.20     31.45 o
   2  13   1     1188.08     1232.12     79.97 o
   3  13   1      179.97      158.31     31.83 o
   4  13   1       72.73       35.35     29.61 o
   5  13   1       76.27        8.69     31.22 o
   6  13   1      267.10      168.60     37.08 o
   7  13   1       33.74       11.75     45.30 o
  -6  14   1       18.16      -21.94     37.27 o
  -5  14   1      138.85      148.44     43.65 o
  -4  14   1      317.69      477.28     75.83 o
  -3  14   1        1.96       28.26     51.75 o
  -2  14   1      519.01      661.81     73.68 o
  -1  14   1       26.53        0.42     33.44 o
   0  14   1      226.20      148.08     57.92 o
   1  14   1       14.99       13.67     48.13 o
   2  14   1      223.25      231.13     58.48 o
   3  14   1       16.57        9.02     53.35 o
   4  14   1      959.67     1068.59     65.21 o
   5  14   1      339.11      240.02     40.37 o
   6  14   1        1.29        6.33     38.24 o
  -5  15   1        3.19       10.23     42.75 o
  -4  15   1      209.38      231.51     62.84 o
  -3  15   1      341.20      416.31    111.10 o
  -2  15   1      326.47      324.79     62.50 o
  -1  15   1      118.41       60.03     62.13 o
   0  15   1      888.75      955.73     87.21 o
   1  15   1      181.67       91.41     76.35 o
   2  15   1      151.59      157.70     60.19 o
   3  15   1      318.25      239.85     63.59 o
   4  15   1       10.22       -1.20     85.83 o
   5  15   1       59.79      -12.86     62.66 o
  -4  16   1        3.31      -54.80     49.50 o
  -3  16   1        3.24      103.54     53.60 o
   0  16   1        0.75       38.32     50.62 o
   1  16   1       35.96       -2.84     51.37 o
   2  16   1      447.93      400.14     71.20 o
   3  16   1        0.74      -32.12     72.14 o
   1  17   1      513.49      537.07     97.94 o
  -3 -16   2       50.75      -14.29     62.13 o
  -2 -16   2       50.23        7.37     52.13 o
  -1 -16   2      111.10      166.08     60.66 o
   0 -16   2       46.81       72.33     53.80 o
   3 -16   2        8.65       45.41     49.42 o
  -4 -15   2       17.41      -66.33     44.22 o
  -3 -15   2      139.61      110.66     58.78 o
  -2 -15   2      796.26      949.75     88.97 o
  -1 -15   2       72.19       25.43     54.55 o
   0 -15   2      339.17      416.27     69.51 o
   1 -15   2      134.08      175.48     62.66 o
   2 -15   2        9.24       60.93    120.06 o
   3 -15   2       10.61        4.08     51.32 o
   4 -15   2      477.35      528.25     74.37 o
   5 -15   2        2.50       -0.20     44.84 o
  -5 -14   2       36.56      -40.64    102.68 o
  -4 -14   2       70.40       68.42     50.98 o
  -3 -14   2      161.00      210.90     58.03 o
  -2 -14   2        4.40      -28.10     47.18 o
  -1 -14   2       14.66       60.48     50.57 o
   0 -14   2      118.99       90.19    122.69 o
   1 -14   2       20.45       41.18     32.38 o
   2 -14   2      515.67      658.59     73.28 o
   3 -14   2       69.24       45.85     50.62 o
   4 -14   2       18.72       89.92     56.19 o
   5 -14   2        4.99       -6.27     56.38 o
   6 -14   2      502.28      526.75    119.19 o
  -7 -13   2      319.58      312.78     83.20 o
  -6 -13   2       25.04      -39.67     41.96 o
  -5 -13   2      848.26      684.08     71.83 o
  -4 -13   2       35.36       37.56     46.47 o
  -3 -13   2      259.96      268.35     56.04 o
  -2 -13   2      858.63      835.13     74.47 o
  -1 -13   2      282.31      228.42     53.15 o
   0 -13   2      284.17      269.79     36.88 o
   1 -13   2     1140.89     1165.79     77.52 o
   2 -13   2     1024.99     1029.22     55.29 o
   3 -13   2       51.01      100.57     51.38 o
   4 -13   2      146.11      138.30     54.70 o
   5 -13   2      299.14      315.84     49.86 o
   6 -13   2       51.73       52.62     40.23 o
   7 -13   2       21.96       34.82     67.25 o
  -8 -12   2        1.12       78.50     46.90 o
  -7 -12   2      191.36      156.25     34.24 o
  -6 -12   2        1.33       -5.16     29.23 o
  -5 -12   2      104.20       61.52     28.88 o
  -4 -12   2        1.78      -34.90     24.15 o
  -3 -12   2     1022.80     1084.61     48.89 o
  -2 -12   2        9.09       -6.15     27.76 o
  -1 -12   2       27.63       40.30     28.62 o
   0 -12   2       37.60       22.21     33.44 o
   1 -12   2       92.65      105.02     30.77 o
   2 -12   2       22.89       43.57     28.16 o
   3 -12   2      594.38      671.11     90.04 o
   4 -12   2      467.42      462.99     90.04 o
   5 -12   2      719.48      650.56     54.24 o
   6 -12   2      226.40      227.61     45.50 o
   7 -12   2      281.81      271.65     46.47 o
   8 -12   2      102.89      105.31    106.37 o
  -8 -11   2       10.98       28.90     23.72 o
  -7 -11   2      660.81      691.93     36.20 o
  -6 -11   2        2.05       31.20     20.77 o
  -5 -11   2      947.83      970.49     37.03 o
  -4 -11   2       99.21      114.32     19.38 o
  -3 -11   2      124.32      142.19     23.55 o
  -2 -11   2      116.93      119.82     18.45 o
  -1 -11   2     3695.89     3753.46     63.41 o
   0 -11   2      106.97      122.93     21.91 o
   1 -11   2     1168.81     1241.07     54.72 o
   2 -11   2      946.47      965.37     48.95 o
   3 -11   2       18.12        5.14     26.16 o
   4 -11   2      129.46      120.60     46.50 o
   5 -11   2      960.55      957.68     58.14 o
   6 -11   2       15.65        7.33     34.84 o
   7 -11   2      231.06      246.93     43.88 o
   8 -11   2        2.64       33.37     37.11 o
  -9 -10   2       18.44       69.46     24.76 o
  -8 -10   2      280.88      290.47     31.21 o
  -7 -10   2      112.61      104.23     23.84 o
  -6 -10   2     1254.55     1205.69     55.16 o
  -5 -10   2      193.75      158.77     21.56 o
  -4 -10   2      425.76      388.50     24.33 o
  -3 -10   2       30.81       23.15     19.94 o
  -2 -10   2      983.99      992.52     29.21 o
  -1 -10   2      114.18      160.30     14.43 o
   0 -10   2      526.55      590.95     24.59 o
   1 -10   2     2705.35     2616.56     77.80 o
   2 -10   2       95.14       99.59     26.17 o
   3 -10   2     2064.55     2031.93     68.14 o
   4 -10   2      252.05      318.91     50.23 o
   5 -10   2       27.28       17.09     29.64 o
   6 -10   2        4.97       16.57     32.39 o
   7 -10   2     1365.28     1360.83    103.97 o
   8 -10   2        0.46      -11.79     33.95 o
   9 -10   2      311.20      343.75     47.41 o
  -9  -9   2       17.38       31.76     22.86 o
  -8  -9   2        6.37       24.76     22.66 o
  -7  -9   2       35.91       -0.11     20.91 o
  -6  -9   2     1653.62     1609.62     47.58 o
  -5  -9   2      347.83      342.65     24.46 o
  -4  -9   2     1632.54     1679.92     44.23 o
  -3  -9   2      130.98      157.01     16.32 o
  -2  -9   2      908.00      916.00     26.30 o
  -1  -9   2      113.32       99.93     13.60 o
   0  -9   2     3437.41     3405.36     66.79 o
   1  -9   2       62.06       73.31     24.69 o
   2  -9   2     3754.23     3704.57     96.22 o
   3  -9   2      151.70      174.13     26.85 o
   4  -9   2       48.06       63.44     28.82 o
   5  -9   2       11.11       17.75     28.20 o
   6  -9   2      344.97      323.69     39.54 o
   7  -9   2      144.22      128.63     35.38 o
   8  -9   2      139.38      165.87     38.12 o
   9  -9   2      196.21      214.82     40.72 o
 -10  -8   2        3.61       -5.10     23.39 o
  -9  -8   2      140.10      116.88     24.22 o
  -8  -8   2     1327.12     1334.70     52.57 o
  -7  -8   2        6.12       -7.60     19.25 o
  -6  -8   2      533.16      553.39     29.09 o
  -5  -8   2        5.41      -23.59     15.76 o
  -4  -8   2      615.25      629.07     26.77 o
  -3  -8   2      132.32      140.53     14.83 o
  -2  -8   2     1063.18     1026.94     26.79 o
  -1  -8   2      106.88      118.96     14.18 o
   0  -8   2        9.17       22.04     20.22 o
   1  -8   2      451.12      442.49     44.84 o
   2  -8   2      578.02      538.28     33.90 o
   3  -8   2      147.15      109.90     24.41 o
   4  -8   2     3179.58     3214.79     84.71 o
   5  -8   2      615.28      628.79     42.04 o
   6  -8   2      930.44      840.52     48.66 o
   7  -8   2      268.92      295.64     37.11 o
   8  -8   2      740.81      889.00     76.15 o
   9  -8   2       17.12       -0.35     30.39 o
  10  -8   2      597.06      622.87     68.37 o
 -10  -7   2       69.73       38.41     36.66 o
  -9  -7   2      487.27      517.28     30.95 o
  -8  -7   2       14.56        4.38     18.66 o
  -7  -7   2       37.98       24.36     18.63 o
  -6  -7   2     1900.97     1771.77     47.22 o
  -5  -7   2        6.78        8.78     15.82 o
  -4  -7   2     5281.61     5299.69     73.29 o
  -3  -7   2     2665.49     2659.96     47.11 o
  -2  -7   2     1169.19     1204.55     26.61 o
  -1  -7   2     1884.08     1866.74     34.86 o
   0  -7   2     6904.56     6343.00    136.24 o
   1  -7   2      194.23      197.84     22.37 o
   2  -7   2     1963.08     1969.16     58.17 o
   3  -7   2      433.63      443.06     29.40 o
   4  -7   2      384.89      426.41     44.99 o
   5  -7   2      207.66      196.43     29.95 o
   6  -7   2     1585.69     1512.48     60.51 o
   7  -7   2       95.20       81.19     29.33 o
   8  -7   2      535.99      532.10     42.75 o
   9  -7   2       12.19       -7.46     31.01 o
  10  -7   2       19.26      -24.00     29.26 o
 -10  -6   2        6.99      -39.92     34.32 o
  -9  -6   2      295.90      312.21     23.96 o
  -8  -6   2       73.77       78.70     19.48 o
  -7  -6   2      780.01      744.56     31.07 o
  -6  -6   2      404.14      356.22     22.96 o
  -5  -6   2     4295.69     4278.85     74.25 o
  -4  -6   2      724.40      740.53     20.52 o
  -3  -6   2     1776.67     1832.38     33.36 o
  -2  -6   2      227.69      241.77     11.66 o
  -1  -6   2     4111.62     4128.72     56.01 o
   0  -6   2      556.82      534.39     26.55 o
   1  -6   2     2431.88     2373.68     61.46 o
   2  -6   2     3819.19     3624.31     84.77 o
   3  -6   2        8.26       26.67     14.41 o
   4  -6   2     2928.59     2961.36     58.14 o
   5  -6   2      109.83      126.94     21.37 o
   6  -6   2     1240.48     1212.60     52.66 o
   7  -6   2      485.81      420.98     36.02 o
   8  -6   2     1586.91     1618.40     77.52 o
   9  -6   2       80.69       60.36     29.39 o
  10  -6   2      237.71      274.36     35.77 o
 -10  -5   2        8.28        9.07     42.29 o
  -9  -5   2      893.04      897.72     59.28 o
  -8  -5   2       85.16       90.69     18.37 o
  -7  -5   2      152.01      156.83     18.93 o
  -6  -5   2       43.86       45.83     13.93 o
  -5  -5   2     3829.72     3793.27     61.81 o
  -4  -5   2     1169.14     1156.36     32.79 o
  -3  -5   2     2091.19     2000.54     33.88 o
  -2  -5   2       23.43       28.46      7.64 o
  -1  -5   2     2123.38     2168.92     32.67 o
   0  -5   2     1258.71     1318.55     38.62 o
   1  -5   2    10436.95     9681.57    193.23 o
   2  -5   2       93.00      100.09     12.59 o
   3  -5   2    11380.01    11656.67    225.46 o
   4  -5   2     1173.26     1310.72     33.66 o
   5  -5   2      846.46      822.93     25.04 o
   6  -5   2     1403.93     1300.15     52.13 o
   7  -5   2     1305.78     1231.21     54.57 o
   8  -5   2        0.51      -19.49     25.99 o
   9  -5   2      388.65      333.47     34.54 o
  10  -5   2      375.95      376.13     36.79 o
  11  -5   2        0.45        2.62     27.93 o
 -10  -4   2      338.16      362.38     68.64 o
  -9  -4   2      329.69      312.81     41.57 o
  -8  -4   2      228.20      319.53     35.95 o
  -7  -4   2     1525.76     1505.82     32.40 o
  -6  -4   2       71.68       63.18     11.75 o
  -5  -4   2      575.42      605.13     19.71 o
  -4  -4   2      292.21      251.29     13.10 o
  -3  -4   2     1066.53     1018.62     20.78 o
  -2  -4   2     2731.77     2807.75     39.28 o
  -1  -4   2     4155.39     4048.70     52.84 o
   0  -4   2        3.93       -4.50      7.76 o
   1  -4   2      149.37      146.65     13.89 o
   2  -4   2     2548.37     2731.74     46.97 o
   3  -4   2      413.43      402.84     16.80 o
   4  -4   2      926.45      965.78     26.53 o
   5  -4   2     6157.91     6214.09    114.52 o
   6  -4   2       13.95       14.46     18.77 o
   7  -4   2        3.24        0.68     26.60 o
   8  -4   2       73.36       76.58     24.76 o
   9  -4   2     1751.95     1866.82     89.64 o
  10  -4   2        0.16      -33.04     22.02 o
  11  -4   2      236.73      241.68     28.74 o
 -10  -3   2      446.32      586.59     98.99 o
  -9  -3   2      253.20      188.14     42.67 o
  -8  -3   2      657.77      667.92     44.14 o
  -7  -3   2      283.54      217.65     30.58 o
  -6  -3   2      357.23      388.75     15.66 o
  -5  -3   2     3723.82     3520.75     55.40 o
  -4  -3   2     2210.31     2181.28     36.82 o
  -3  -3   2     5533.75     5779.49     72.70 o
  -2  -3   2     9066.54     9221.94    117.30 o
  -1  -3   2     6975.28     7009.59     72.29 o
   0  -3   2       97.55      138.05      7.51 o
   1  -3   2    14188.17    14430.05    195.46 o
   2  -3   2     1754.18     1761.37     29.92 o
   3  -3   2     1088.64     1098.79     23.90 o
   4  -3   2     1549.86     1569.86     32.78 o
   5  -3   2     2017.39     2115.84     45.64 o
   6  -3   2      893.41      977.18     31.33 o
   7  -3   2      760.86      748.99     37.19 o
   8  -3   2      140.72      169.90     31.01 o
   9  -3   2     1052.65     1076.43     47.29 o
  10  -3   2       27.70       38.79     30.15 o
  11  -3   2       33.27       96.39     65.82 o
 -10  -2   2     1483.91     1579.69    141.12 o
  -9  -2   2      145.11      159.86     40.66 o
  -8  -2   2      155.85      165.56     33.53 o
  -7  -2   2        6.59       17.74     21.56 o
  -6  -2   2     3244.83     3160.22     74.92 o
  -5  -2   2      430.38      432.69     17.01 o
  -4  -2   2     3859.02     3901.12     55.30 o
  -3  -2   2     1254.82     1334.54     24.06 o
  -2  -2   2     2179.79     2184.90     25.49 o
  -1  -2   2     2248.21     2288.52     25.94 o
   0  -2   2     3484.68     3595.75     48.76 o
   1  -2   2     3170.17     3416.74     44.17 o
   2  -2   2    11115.39    11505.88    121.46 o
   3  -2   2     2751.33     2744.51     38.65 o
   4  -2   2     1537.59     1618.94     31.83 o
   5  -2   2     2142.87     2122.52     39.21 o
   6  -2   2     1329.52     1364.18     31.34 o
   7  -2   2     1062.83     1091.24     33.08 o
   8  -2   2      418.67      379.08     27.25 o
   9  -2   2     1425.11     1460.26     87.28 o
  10  -2   2      163.28      169.78     31.33 o
  11  -2   2      141.97      176.25     69.99 o
 -10  -1   2     1050.89     1185.14     95.65 o
  -9  -1   2        0.94       25.29     42.86 o
  -8  -1   2      690.71      754.94     62.33 o
  -7  -1   2     1354.09     1337.81     49.51 o
  -6  -1   2       65.25       22.91     18.88 o
  -5  -1   2     1744.33     1917.62     46.86 o
  -4  -1   2     4647.10     4487.56     80.54 o
  -3  -1   2       49.61       64.07      6.48 o
  -2  -1   2    23724.35    23816.87    245.55 o
  -1  -1   2     3758.70     3747.39     44.29 o
   1  -1   2        3.99        9.36      3.45 o
   2  -1   2    21843.28    22418.83    241.85 o
   3  -1   2      143.68      145.08      6.22 o
   4  -1   2     1991.66     1877.79     32.95 o
   5  -1   2      264.21      331.01     16.45 o
   6  -1   2       87.49       89.06     11.16 o
   7  -1   2     1159.95     1072.51     26.82 o
   8  -1   2     1431.09     1399.40     54.21 o
   9  -1   2       31.06       54.16     38.54 o
  10  -1   2      565.46      536.09     82.62 o
  11  -1   2      245.31      376.98     80.77 o
 -11   0   2      211.69      160.08     96.89 o
 -10   0   2      212.34      170.54     63.24 o
  -9   0   2      866.78      818.00     63.77 o
  -8   0   2      373.21      334.30     36.90 o
  -7   0   2      156.56      157.58     29.39 o
  -6   0   2     3551.02     3387.10     79.19 o
  -5   0   2     2018.26     2057.77     53.06 o
  -4   0   2      274.08      301.92     15.48 o
  -3   0   2     7069.26     7249.86     94.14 o
  -2   0   2     5847.49     5957.13     69.58 o
  -1   0   2     3090.23     3111.06     35.95 o
   1   0   2     1323.83     1308.63     21.16 o
   2   0   2      557.95      574.92     10.80 o
   3   0   2     1595.61     1596.88     27.72 o
   4   0   2     6870.01     6753.96     95.91 o
   5   0   2      963.89      989.62     23.58 o
   6   0   2     3492.23     3388.16     55.52 o
   7   0   2        7.30        5.98     10.08 o
   8   0   2      107.84       65.75     31.10 o
   9   0   2        2.73      -31.64     30.37 o
  10   0   2     2342.56     2344.96    111.14 o
  11   0   2        5.17      -67.95     54.73 o
 -11   1   2       26.64       30.99     58.70 o
 -10   1   2       39.02       64.97     58.70 o
  -9   1   2     1127.99     1074.70     75.58 o
  -8   1   2       81.76      116.31     29.38 o
  -7   1   2      518.73      535.00     25.90 o
  -6   1   2     1149.50     1162.27     27.23 o
  -5   1   2       58.33       92.66      9.38 o
  -4   1   2     3295.58     3143.92     48.54 o
  -3   1   2      421.41      379.08     13.28 o
  -2   1   2     4765.84     4867.95     55.21 o
  -1   1   2    11900.90    12382.86    127.24 o
   0   1   2      158.84      135.89      5.24 o
   1   1   2     1007.50     1018.01     15.64 o
   2   1   2     7962.10     8266.14     84.58 o
   3   1   2     6132.58     6411.74     96.48 o
   4   1   2      865.70      907.19     22.16 o
   5   1   2     6941.91     6921.58    104.63 o
   6   1   2     1357.91     1257.02     36.41 o
   7   1   2       38.78       23.06     25.51 o
   8   1   2      697.20      636.83     46.55 o
   9   1   2       59.95       17.17     32.87 o
  10   1   2      555.02      640.32     81.93 o
  11   1   2       45.09       35.81     85.30 o
 -11   2   2      229.29      375.47     87.94 o
 -10   2   2       25.36       39.16     54.40 o
  -9   2   2     1670.18     1636.74    111.67 o
  -8   2   2       42.81       24.52     23.67 o
  -7   2   2       39.39       44.66     11.11 o
  -6   2   2      189.08      218.50     13.97 o
  -5   2   2     7091.60     7011.80    101.18 o
  -4   2   2      251.35      228.77     11.42 o
  -3   2   2     5188.33     5064.85     68.07 o
  -1   2   2     3121.72     3227.37     37.36 o
   0   2   2      293.10      276.65      9.15 o
   1   2   2     3539.87     3404.07     46.37 o
   2   2   2        4.75        8.56      5.45 o
   3   2   2      308.81      372.36      9.93 o
   4   2   2     3618.99     3499.05     51.90 o
   5   2   2      132.35      152.05     11.42 o
   6   2   2     1078.02     1110.80     51.60 o
   7   2   2     1803.28     1761.70     65.76 o
   8   2   2     1593.39     1565.06     67.42 o
   9   2   2      206.04      248.15     46.29 o
  10   2   2      369.00      335.00     64.67 o
  11   2   2      328.78      447.58    107.42 o
 -11   3   2       89.17       47.12     61.41 o
 -10   3   2      300.35      371.55     38.64 o
  -9   3   2      597.45      691.12     35.99 o
  -8   3   2       60.68       64.07     20.71 o
  -7   3   2     1219.93     1252.07     42.41 o
  -6   3   2     1497.02     1459.57     33.12 o
  -5   3   2      134.02      127.12     12.89 o
  -4   3   2      788.90      976.88     20.85 o
  -3   3   2    14293.46    14824.72    198.65 o
  -2   3   2     1922.24     2150.31     29.60 o
  -1   3   2     7195.86     7303.84     80.40 o
   0   3   2      330.85      323.61     11.95 o
   1   3   2       74.89       89.67      6.68 o
   2   3   2     2139.26     2312.16     34.09 o
   3   3   2    18800.94    18921.41    235.74 o
   4   3   2      110.52       92.57      9.21 o
   5   3   2     3013.65     3083.77     49.91 o
   6   3   2       33.31       23.34     10.44 o
   7   3   2       32.99       59.26     10.60 o
   8   3   2      314.17      316.72     68.98 o
   9   3   2     1807.11     1941.96    107.97 o
  10   3   2        0.63      -25.98     50.23 o
  11   3   2      545.92      614.81     82.66 o
 -11   4   2      614.40      689.80    140.07 o
 -10   4   2      257.84      271.98     29.44 o
  -9   4   2      122.92      143.66     25.56 o
  -8   4   2     1691.85     1673.78     59.02 o
  -7   4   2      308.97      338.62     28.98 o
  -6   4   2      187.23      211.89     19.32 o
  -5   4   2     1560.91     1520.30     39.34 o
  -4   4   2     1878.35     1804.54     36.01 o
  -3   4   2      476.93      563.91     16.45 o
  -2   4   2     3749.88     3703.66     51.47 o
  -1   4   2     5443.17     5554.93     77.88 o
   0   4   2      115.66      129.86      9.90 o
   1   4   2     4861.20     4887.40     69.31 o
   2   4   2       67.95       92.98      7.52 o
   3   4   2      108.66      118.33      9.91 o
   4   4   2      660.45      659.00     19.99 o
   5   4   2     6055.52     6093.92     89.75 o
   6   4   2      600.34      656.45     22.32 o
   7   4   2      444.36      456.05     21.17 o
   8   4   2        0.86       -9.01     15.66 o
   9   4   2      340.00      362.93     62.92 o
  10   4   2        7.51       -8.03     64.77 o
  11   4   2      389.32      432.87    140.59 o
 -11   5   2        4.17      -26.84     20.23 o
 -10   5   2       26.57       23.21     26.01 o
  -9   5   2       56.80       30.29     25.32 o
  -8   5   2     1096.26     1109.77     63.84 o
  -7   5   2       58.91       25.85     22.36 o
  -6   5   2     1561.78     1582.49     56.27 o
  -5   5   2      319.61      362.91     21.14 o
  -4   5   2      796.10      872.18     30.87 o
  -3   5   2     2363.94     2195.75     40.53 o
  -2   5   2     2402.68     2481.72     43.01 o
  -1   5   2     1041.45     1161.94     30.22 o
   0   5   2     9921.67     9621.94    171.32 o
   1   5   2     3391.67     3461.47     51.98 o
   2   5   2      271.95      290.26     10.79 o
   3   5   2     5689.92     5732.70     78.41 o
   4   5   2     4151.53     4263.34     61.76 o
   5   5   2      188.80      208.98     15.08 o
   6   5   2     2903.40     2885.86     69.27 o
   7   5   2      612.27      639.17     30.00 o
   8   5   2       55.16       39.95     20.98 o
   9   5   2      435.67      522.42     29.39 o
  10   5   2      109.94      205.05    107.95 o
  11   5   2       62.52      154.81     92.68 o
 -10   6   2      580.59      659.89     45.18 o
  -9   6   2        2.23      -25.96     26.63 o
  -8   6   2      922.56      937.12     59.74 o
  -7   6   2       19.64        8.29     23.51 o
  -6   6   2     2852.39     2698.75     83.15 o
  -5   6   2     2021.29     1995.08     64.58 o
  -4   6   2     6190.92     6084.73    116.77 o
  -3   6   2      681.38      684.29     27.18 o
  -2   6   2      269.98      257.69     14.52 o
  -1   6   2      181.35      192.97     19.28 o
   0   6   2       20.19       25.72     15.10 o
   1   6   2     1094.22     1178.00     44.51 o
   2   6   2     2138.01     2113.80     34.29 o
   3   6   2      142.10      122.72     12.02 o
   4   6   2     1660.62     1635.57     34.23 o
   5   6   2       36.35       34.64     15.53 o
   6   6   2      915.76      930.49     36.45 o
   7   6   2      126.54      121.79     21.32 o
   8   6   2     1636.90     1608.50     55.23 o
   9   6   2      635.10      708.75     36.43 o
  10   6   2        1.68       43.34     56.36 o
  11   6   2      489.18      447.58    119.00 o
 -10   7   2       89.06       63.18     40.89 o
  -9   7   2       75.37       89.28     32.63 o
  -8   7   2      215.72      207.68     34.29 o
  -7   7   2      449.76      461.11     38.49 o
  -6   7   2      190.10      159.03     31.16 o
  -5   7   2       43.15       -4.40     24.32 o
  -4   7   2      177.39      160.93     20.25 o
  -3   7   2      460.71      490.35     29.51 o
  -2   7   2     6371.97     6444.74    119.70 o
  -1   7   2        0.88       -1.68     16.87 o
   0   7   2     4178.13     4200.06     96.73 o
   1   7   2      583.99      612.01     29.99 o
   2   7   2     4027.08     3969.98     65.89 o
   3   7   2      105.52      123.63     11.83 o
   4   7   2     5829.29     5763.43    100.67 o
   5   7   2      752.39      812.20     31.43 o
   6   7   2     1812.99     1841.37     52.79 o
   7   7   2        1.07       14.28     20.69 o
   8   7   2       43.61       29.42     23.15 o
   9   7   2       39.19       17.07     22.23 o
  10   7   2      346.90      327.11     29.24 o
 -10   8   2      179.05      143.86     65.68 o
  -9   8   2      571.78      617.58     48.85 o
  -8   8   2       20.14       24.33     30.23 o
  -7   8   2     1517.64     1610.45     66.35 o
  -6   8   2      171.02      225.26     32.96 o
  -5   8   2      120.74      159.53     29.92 o
  -4   8   2     1504.85     1443.20     44.13 o
  -3   8   2     3595.84     3693.04     92.89 o
  -2   8   2       24.98       26.84     11.54 o
  -1   8   2     3230.76     3191.56     82.12 o
   0   8   2      408.11      453.50     30.52 o
   1   8   2      744.47      826.75     37.60 o
   2   8   2     1599.75     1572.90     37.11 o
   3   8   2       15.16      -14.58     13.09 o
   4   8   2      614.62      678.07     27.79 o
   5   8   2       13.55       12.32     16.82 o
   6   8   2     1975.08     1898.26     60.50 o
   7   8   2      269.45      334.63     44.08 o
   8   8   2      413.82      450.63     43.78 o
   9   8   2       66.57        7.47     32.80 o
  10   8   2       83.46       35.06     24.32 o
  -9   9   2       98.31       96.94     36.35 o
  -8   9   2        2.01      -14.06     31.33 o
  -7   9   2      962.19     1043.76     57.25 o
  -6   9   2       23.56       25.93     28.33 o
  -5   9   2     1458.77     1432.43     61.80 o
  -4   9   2      585.90      547.85     40.35 o
  -3   9   2       11.20       34.21     21.97 o
  -2   9   2     1918.87     1863.93     61.69 o
  -1   9   2     3281.66     3089.83     83.72 o
   0   9   2        1.14      -13.56     21.83 o
   1   9   2     5960.40     5586.22    128.34 o
   2   9   2     3590.14     3546.58     80.59 o
   3   9   2      530.73      570.61     23.86 o
   4   9   2      347.32      384.76     23.41 o
   5   9   2     2061.14     1985.45     56.95 o
   6   9   2       46.26       40.44     22.48 o
   7   9   2      588.03      586.29     66.80 o
   8   9   2       17.03       14.29     27.06 o
   9   9   2       32.94       55.30     28.25 o
  10   9   2      502.84      546.98     41.56 o
  -9  10   2      446.56      448.43     83.31 o
  -8  10   2       93.01      104.40     36.63 o
  -7  10   2      325.87      277.43     42.23 o
  -6  10   2      238.30      253.53     38.40 o
  -5  10   2     1263.20     1089.82     56.56 o
  -4  10   2      439.25      384.90     64.77 o
  -3  10   2      692.31      730.84     41.27 o
  -2  10   2       35.38       18.52     23.11 o
  -1  10   2      106.44       90.35     25.92 o
   0  10   2      563.10      506.32     46.06 o
   1  10   2     1118.12     1127.69     48.96 o
   2  10   2        0.28        7.86     19.37 o
   3  10   2      752.97      722.22     40.76 o
   4  10   2       58.45       46.66     24.40 o
   5  10   2      498.06      463.76     31.29 o
   6  10   2      250.20      223.16     32.90 o
   7  10   2      734.51      804.64     54.27 o
   8  10   2       35.00       11.65     28.83 o
   9  10   2      543.71      605.03     61.26 o
  -8  11   2        5.82      -15.56     33.77 o
  -7  11   2      175.33      176.75     40.86 o
  -6  11   2       46.40       55.19     34.95 o
  -5  11   2      525.51      519.50     46.30 o
  -4  11   2      173.27      160.12     48.34 o
  -3  11   2      179.66      160.41     32.89 o
  -2  11   2      275.89      204.03     35.27 o
  -1  11   2     1958.66     2023.89     69.19 o
   0  11   2      151.92      172.49     29.18 o
   1  11   2      431.70      415.53     35.57 o
   2  11   2     1072.81     1075.77     43.37 o
   3  11   2      772.42      776.94     43.73 o
   4  11   2      121.85      101.12     29.95 o
   5  11   2     1771.65     1751.15     70.68 o
   6  11   2      100.03       92.21     30.84 o
   7  11   2      344.61      343.66     40.28 o
   8  11   2      100.01       71.50     32.84 o
   9  11   2      359.18      382.54     41.07 o
  -8  12   2      326.55      212.73     98.99 o
  -7  12   2       10.55       35.12     37.16 o
  -6  12   2      933.07      888.18     75.85 o
  -5  12   2      161.57      157.22     40.63 o
  -4  12   2       82.72      136.04     56.87 o
  -3  12   2      220.01      226.71     64.24 o
  -2  12   2     1527.02     1645.90     65.51 o
  -1  12   2        1.66       21.41     27.20 o
   0  12   2      112.08      199.07     36.49 o
   1  12   2      276.77      304.46     35.38 o
   2  12   2      141.45      126.53     34.66 o
   3  12   2      850.06      874.39     99.95 o
   4  12   2      191.47      181.21     41.80 o
   5  12   2      414.33      411.64     40.34 o
   6  12   2      241.03      162.02     35.43 o
   7  12   2      310.21      271.33     39.81 o
   8  12   2       57.62      107.78     34.69 o
  -7  13   2        0.29       -8.72     45.03 o
  -6  13   2      308.61      289.13     49.10 o
  -5  13   2      117.44       75.46     40.28 o
  -4  13   2      345.55      343.03     63.99 o
  -3  13   2       99.44       46.51     49.13 o
  -2  13   2       28.66       66.92     30.84 o
  -1  13   2      133.63      132.34     32.52 o
   0  13   2     1607.28     1749.79     69.55 o
   1  13   2      220.54      247.74     53.37 o
   2  13   2     1284.24     1467.61     60.92 o
   3  13   2      323.28      324.55     47.58 o
   4  13   2      134.14      148.82     33.85 o
   5  13   2      112.05       83.48     33.60 o
   6  13   2     1138.41     1267.92     85.59 o
   7  13   2       43.74       32.27     33.43 o
  -6  14   2        9.77      -51.55     34.37 o
  -5  14   2      462.78      445.29     54.03 o
  -4  14   2      482.09      590.85     75.20 o
  -3  14   2       12.15       37.88     51.75 o
  -2  14   2      580.03      685.11     74.77 o
  -1  14   2      293.40      303.93     38.87 o
   0  14   2       37.26       41.21     47.07 o
   1  14   2       56.54       68.55     37.16 o
   2  14   2      116.86      140.97     43.43 o
   3  14   2       37.22      -10.19     39.83 o
   4  14   2      369.65      396.04     42.73 o
   5  14   2      131.56       80.48     35.77 o
   6  14   2       34.40        0.38     32.35 o
  -5  15   2       15.52       -2.49     38.35 o
  -4  15   2       51.80       80.22     54.24 o
  -3  15   2      111.77      131.71     57.33 o
  -2  15   2      135.49       82.72     52.93 o
   0  15   2     1615.22     1644.26    106.81 o
   1  15   2       26.68      -16.24     49.08 o
   2  15   2       54.27       13.16     63.71 o
   3  15   2      218.82      231.18     63.51 o
   4  15   2      296.85      268.13     72.14 o
   5  15   2        0.75      -65.20     43.46 o
  -4  16   2        7.33      -24.26     47.18 o
  -3  16   2      109.43       39.30     83.20 o
   0  16   2        1.98       18.96     87.41 o
   1  16   2      107.11      108.92     56.58 o
   2  16   2       10.36       20.69     55.05 o
   3  16   2       29.05       70.34     55.66 o
   1  17   2      448.54      512.12     72.93 o
  -3 -16   3       33.17      -21.99     50.38 o
  -2 -16   3       30.19      -69.95     46.63 o
  -1 -16   3       29.95      -23.39     52.48 o
   0 -16   3      119.56      111.73     76.88 o
   3 -16   3        0.82       41.07     71.61 o
  -4 -15   3      165.75       37.54     97.41 o
  -3 -15   3       26.46        2.68     52.40 o
  -2 -15   3      539.16      537.31     92.15 o
  -1 -15   3        0.07      -15.24     50.38 o
   0 -15   3      303.91      364.54     71.09 o
   1 -15   3        4.31      -24.85    122.16 o
   2 -15   3       12.00       23.31     60.03 o
   3 -15   3       24.01       -7.04     64.77 o
   4 -15   3      590.63      602.66     77.40 o
   5 -15   3        2.17        3.81     52.47 o
  -5 -14   3        6.46       32.65     68.45 o
  -4 -14   3       83.54       95.62     65.82 o
  -3 -14   3      178.91      169.24     56.93 o
  -2 -14   3       26.26       29.79     50.97 o
  -1 -14   3      239.13      224.42     58.42 o
   0 -14   3      161.24      195.49     55.92 o
   1 -14   3        0.76        4.01     31.27 o
   2 -14   3      311.32      315.21     61.06 o
   3 -14   3      236.22      296.26     63.67 o
   4 -14   3       18.15       10.15     49.08 o
   5 -14   3        3.88      -44.42     38.76 o
   6 -14   3      483.08      481.92     92.24 o
  -6 -13   3        0.17        1.09     42.43 o
  -5 -13   3      416.04      298.42     72.67 o
  -4 -13   3        1.19        6.32     46.17 o
  -3 -13   3        2.91      -24.15     43.77 o
  -2 -13   3      450.09      491.77     64.03 o
  -1 -13   3      510.34      574.63     67.37 o
   0 -13   3       11.80      -24.31     27.58 o
   1 -13   3      840.44      870.32     72.51 o
   2 -13   3      582.56      632.11     46.71 o
   3 -13   3       54.01      138.31     52.31 o
   4 -13   3      156.53      187.36     57.28 o
   5 -13   3      776.36      734.18     60.81 o
   6 -13   3        0.52       -2.15     38.33 o
   7 -13   3      231.60      168.50    102.15 o
  -7 -12   3      657.32      574.98     94.78 o
  -6 -12   3       96.03       43.77     79.51 o
  -5 -12   3      262.22      241.58     50.91 o
  -4 -12   3       68.47       53.33     43.52 o
  -3 -12   3     2357.93     2271.59    156.92 o
  -2 -12   3        2.13      -34.96     39.05 o
  -1 -12   3      199.61      207.49     50.49 o
   0 -12   3        0.22       24.42     30.86 o
   1 -12   3      704.66      672.04     45.12 o
   2 -12   3       50.35       15.12     27.48 o
   3 -12   3      380.49      409.27     59.52 o
   4 -12   3      256.68      268.81     59.50 o
   5 -12   3      148.86      204.45     45.30 o
   6 -12   3       96.44      113.33     40.90 o
   7 -12   3       61.88       44.54     39.26 o
   8 -12   3        4.68      149.54    105.31 o
  -8 -11   3       72.20      105.09     25.47 o
  -7 -11   3      183.61      196.46     26.95 o
  -6 -11   3      260.48      250.49     27.98 o
  -5 -11   3       12.36       21.49     21.21 o
  -4 -11   3      478.75      480.22     26.86 o
  -3 -11   3      248.62      267.85     21.96 o
  -2 -11   3      183.17      175.19     22.14 o
  -1 -11   3     2202.59     2297.84     45.17 o
   0 -11   3      258.28      277.48     39.09 o
   1 -11   3     1402.45     1466.78     59.13 o
   2 -11   3      378.28      417.22     41.04 o
   3 -11   3      432.51      499.48     39.78 o
   4 -11   3       18.18       64.15     43.02 o
   5 -11   3     1476.86     1365.21     87.96 o
   6 -11   3      136.94       60.35     37.39 o
   7 -11   3      123.01      177.93     41.60 o
   8 -11   3       61.85      -13.99     35.96 o
  -9 -10   3       41.32       34.83     22.94 o
  -8 -10   3      659.21      693.27     44.87 o
  -7 -10   3       77.48       35.27     22.67 o
  -6 -10   3      264.50      308.08     29.36 o
  -5 -10   3      279.65      255.48     23.98 o
  -4 -10   3      215.90      202.53     27.52 o
  -3 -10   3       77.99       70.04     17.13 o
  -2 -10   3     1250.86     1274.52     31.79 o
  -1 -10   3       98.81       98.29     14.63 o
   0 -10   3     1676.35     1752.74     38.68 o
   1 -10   3      274.47      327.28     32.49 o
   2 -10   3      116.53       94.20     26.49 o
   3 -10   3       85.14       87.57     26.91 o
   4 -10   3      789.39      693.47     63.64 o
   5 -10   3       11.28      -42.95     28.63 o
   6 -10   3       45.52       45.35     33.87 o
   7 -10   3      774.32      749.04     54.73 o
   8 -10   3        2.21       27.62     45.91 o
   9 -10   3      318.09      308.69     66.48 o
  -9  -9   3       30.17        3.46     26.93 o
  -8  -9   3        0.56        2.50     24.12 o
  -7  -9   3        0.98      -30.65     20.43 o
  -6  -9   3     1360.78     1373.69     44.44 o
  -5  -9   3       13.07       13.82     17.30 o
  -4  -9   3     1152.35     1154.32     36.83 o
  -3  -9   3      248.84      261.26     20.15 o
  -2  -9   3        0.81        1.55     12.57 o
  -1  -9   3     1824.47     1885.20     38.13 o
   0  -9   3     1472.25     1467.36     39.48 o
   1  -9   3      102.73       86.00     26.45 o
   2  -9   3     2257.86     2159.81     75.09 o
   3  -9   3      521.63      535.31     47.37 o
   4  -9   3        3.68       -4.58     27.24 o
   5  -9   3      300.19      281.35     36.36 o
   6  -9   3     1491.93     1439.22     65.67 o
   7  -9   3       19.14       12.26     30.29 o
   8  -9   3      507.92      547.53     49.73 o
   9  -9   3       82.59       44.49     67.79 o
 -10  -8   3       57.92       35.64     47.12 o
  -9  -8   3        0.60      -15.66     25.20 o
  -8  -8   3      675.23      703.32     40.92 o
  -7  -8   3       85.50       40.19     21.77 o
  -6  -8   3     1190.21     1185.00     40.22 o
  -5  -8   3      816.41      825.95     43.02 o
  -4  -8   3     1198.32     1168.27     35.52 o
  -3  -8   3      540.70      511.67     20.82 o
  -2  -8   3     3899.65     3922.32     63.53 o
  -1  -8   3      168.22      182.07     14.00 o
   0  -8   3       22.33       -2.42     12.52 o
   1  -8   3     1265.39     1217.71     47.99 o
   2  -8   3     1478.49     1423.30     52.61 o
   3  -8   3        4.10       -0.68     21.49 o
   4  -8   3     1179.23     1184.16     47.64 o
   5  -8   3      532.36      562.08     41.39 o
   6  -8   3      425.07      389.09     38.76 o
   7  -8   3       11.44       21.86     28.27 o
   8  -8   3      478.32      480.73     46.03 o
   9  -8   3       62.16      147.94     47.58 o
  10  -8   3      374.58      259.51     44.54 o
 -10  -7   3       13.07       -7.95     40.05 o
  -9  -7   3      379.94      410.59     29.33 o
  -8  -7   3      115.69      124.51     22.34 o
  -7  -7   3      521.07      512.79     29.35 o
  -6  -7   3     1275.46     1217.03     58.71 o
  -5  -7   3      813.45      860.51     31.41 o
  -4  -7   3        5.76      -19.49     13.52 o
  -3  -7   3     1936.54     2003.88     39.31 o
  -2  -7   3     1960.48     1943.23     35.39 o
  -1  -7   3       53.60       58.60     10.79 o
   0  -7   3     5188.00     5049.50     88.18 o
   1  -7   3      753.10      709.34     33.93 o
   2  -7   3     2608.97     2532.08     88.32 o
   3  -7   3     1098.67     1104.86     43.56 o
   4  -7   3     4024.71     4101.25     98.56 o
   5  -7   3       26.62       -7.12     24.41 o
   6  -7   3     2313.74     2405.53     78.26 o
   7  -7   3       33.72       22.54     27.91 o
   8  -7   3      143.93       98.71     32.36 o
   9  -7   3       99.49       34.77     31.11 o
  10  -7   3      178.10      174.46     36.51 o
 -10  -6   3        0.04      -53.81     37.52 o
  -9  -6   3        6.99       17.22     20.43 o
  -8  -6   3      151.18      143.58     21.25 o
  -7  -6   3     2018.38     1991.22     51.57 o
  -6  -6   3      200.83      171.42     19.64 o
  -5  -6   3     2654.78     2574.27     51.78 o
  -4  -6   3      168.27      159.70     12.96 o
  -3  -6   3       82.63       82.99     11.72 o
  -2  -6   3      115.84      106.77     11.50 o
  -1  -6   3     6118.24     5862.91     92.21 o
   0  -6   3        4.54       -2.97      9.04 o
   1  -6   3     2514.24     2302.01     60.93 o
   2  -6   3      344.48      361.20     20.11 o
   3  -6   3       18.46       -7.51     17.52 o
   4  -6   3     1384.90     1373.91     40.17 o
   5  -6   3     2275.72     2175.05     59.62 o
   6  -6   3      137.80      139.91     27.12 o
   7  -6   3       14.73        5.16     24.52 o
   8  -6   3     1219.19     1165.95     55.81 o
   9  -6   3        8.48      -19.16     27.07 o
  10  -6   3      169.38      106.17     32.80 o
 -10  -5   3       67.75       37.11     49.13 o
  -9  -5   3      374.63      413.18     44.85 o
  -8  -5   3       95.73      111.10     18.60 o
  -7  -5   3     1513.00     1433.74     41.82 o
  -6  -5   3      563.06      604.05     23.33 o
  -5  -5   3     2746.48     2822.84     49.88 o
  -4  -5   3      278.89      253.34     15.52 o
  -3  -5   3     2953.55     2885.88     44.86 o
  -2  -5   3     1121.15     1187.77     22.73 o
  -1  -5   3      136.13      164.31     10.77 o
   0  -5   3      698.49      660.12     22.11 o
   1  -5   3     8486.32     8263.32    167.96 o
   2  -5   3      336.16      375.74     15.58 o
   3  -5   3     2009.03     1949.66     52.43 o
   4  -5   3      202.14      196.95     14.77 o
   5  -5   3       10.23       -4.40     12.79 o
   6  -5   3        3.00       16.93     22.73 o
   7  -5   3     5105.34     4954.02    122.89 o
   8  -5   3        2.46      -13.20     23.87 o
   9  -5   3      106.39      115.09     28.93 o
  10  -5   3        7.97        5.56     26.65 o
  11  -5   3       19.75        0.08     45.90 o
 -11  -4   3      257.41      335.95     93.73 o
 -10  -4   3      191.40      208.35    104.79 o
  -9  -4   3       88.96      169.98     43.28 o
  -8  -4   3        0.47       19.37     28.40 o
  -7  -4   3     3574.02     3431.44     63.49 o
  -6  -4   3       15.65       18.17     11.07 o
  -5  -4   3     1415.36     1553.00     32.72 o
  -4  -4   3     4729.64     4748.05     71.69 o
  -3  -4   3     6334.82     6435.85     86.41 o
  -2  -4   3      375.27      407.70     12.37 o
  -1  -4   3     3039.38     3067.55     47.38 o
   0  -4   3      104.53       99.19      7.71 o
   1  -4   3      122.32      122.34      7.62 o
   2  -4   3     2877.13     2995.06     47.05 o
   3  -4   3     6771.86     7051.34    107.92 o
   4  -4   3        2.48        4.76     10.70 o
   5  -4   3     1335.82     1374.15     31.20 o
   6  -4   3       14.03       -4.79     16.38 o
   7  -4   3      438.90      455.48     34.81 o
   8  -4   3       16.52       42.71     26.43 o
   9  -4   3     1042.40     1115.41     70.07 o
  10  -4   3       61.09       94.72     27.45 o
  11  -4   3      312.38      337.13     46.21 o
 -11  -3   3      106.42       31.59     71.61 o
 -10  -3   3      237.26      232.81     59.52 o
  -9  -3   3       28.62       -6.19     57.40 o
  -8  -3   3     2043.36     1896.39    151.73 o
  -7  -3   3      763.65      664.35     40.86 o
  -6  -3   3        7.15       -2.01     11.06 o
  -5  -3   3      238.45      217.61     12.84 o
  -4  -3   3     1152.18     1109.68     24.56 o
  -3  -3   3       79.66       81.24      8.09 o
  -2  -3   3      369.46      358.59     10.90 o
  -1  -3   3      337.58      401.79     10.53 o
   0  -3   3      195.52      216.32     10.59 o
   1  -3   3     3456.53     3259.90     46.61 o
   2  -3   3       18.67       18.57      7.07 o
   3  -3   3     3870.23     4003.06     57.56 o
   4  -3   3     7103.23     7113.72    103.19 o
   5  -3   3     4680.31     4766.79     73.98 o
   6  -3   3      320.92      328.72     23.06 o
   7  -3   3     2707.63     2582.67     73.24 o
   8  -3   3      574.31      625.30     36.82 o
   9  -3   3      541.26      589.18     36.62 o
  10  -3   3       49.25       40.69     32.68 o
  11  -3   3      267.90      250.32     53.35 o
 -10  -2   3      259.54      258.98     59.20 o
  -9  -2   3       62.76      138.84     47.50 o
  -8  -2   3      104.76      119.28     66.35 o
  -7  -2   3       50.97      114.66     31.31 o
  -6  -2   3     3536.15     3577.98     64.90 o
  -5  -2   3      136.98      139.58     10.40 o
  -4  -2   3     5347.83     5164.50     75.04 o
  -3  -2   3     1811.89     1884.99     32.04 o
  -2  -2   3       24.92       14.79      5.79 o
  -1  -2   3      478.26      493.47     10.54 o
   0  -2   3    94643.52    97639.02   1208.19 o
   1  -2   3     2332.26     2387.51     30.95 o
   2  -2   3       18.39       13.60      5.81 o
   3  -2   3      203.72      207.86      9.47 o
   4  -2   3      119.11      139.80     13.99 o
   5  -2   3      249.54      237.99     13.70 o
   6  -2   3     1179.51     1219.52     29.97 o
   7  -2   3     1349.02     1295.25     35.34 o
   8  -2   3      222.33      189.02     23.85 o
   9  -2   3      788.07      808.76     40.60 o
  10  -2   3       63.22      106.54     30.40 o
  11  -2   3        7.21       27.75     59.20 o
 -10  -1   3      285.69      333.84     85.30 o
  -9  -1   3        0.81      -25.85     48.29 o
  -8  -1   3      694.23      675.01     45.95 o
  -7  -1   3      863.80      861.16     45.70 o
  -6  -1   3       17.38       45.72     21.21 o
  -5  -1   3      810.09      822.86     20.36 o
  -4  -1   3     4012.09     3944.98     54.10 o
  -3  -1   3     1830.47     1843.77     30.02 o
  -2  -1   3     2754.39     2806.51     34.20 o
  -1  -1   3     2279.21     2396.50     34.41 o
   0  -1   3     2318.82     2276.15     37.70 o
   1  -1   3     9344.21     9533.48    115.40 o
   2  -1   3    40670.82    42309.95    452.55 o
   3  -1   3      384.75      409.15     12.53 o
   4  -1   3     1657.80     1476.00     24.39 o
   5  -1   3      187.90      212.86     12.78 o
   6  -1   3      262.19      289.72     20.06 o
   7  -1   3       20.35       10.16     10.58 o
   8  -1   3     3227.88     3188.08     70.19 o
   9  -1   3       59.33       34.67     19.20 o
  10  -1   3      575.26      649.01     91.62 o
  11  -1   3       65.46      109.11     64.15 o
 -11   0   3      671.98      842.50    148.49 o
 -10   0   3      161.41      172.41     49.21 o
  -9   0   3      524.08      468.67     45.25 o
  -8   0   3     1163.66     1090.70     54.38 o
  -7   0   3      329.58      270.93     31.41 o
  -6   0   3     4831.49     4705.12     85.86 o
  -5   0   3     2019.70     1986.25     35.45 o
  -4   0   3       29.38       47.00      8.02 o
  -3   0   3    12541.02    12943.60    173.73 o
  -2   0   3     5789.50     5922.83     61.86 o
  -1   0   3        4.81       15.92      5.86 o
   0   0   3     1074.69     1010.99     19.63 o
   1   0   3     1356.19     1377.65     21.19 o
   2   0   3      729.70      768.87     14.09 o
   3   0   3     6662.48     6629.37     93.44 o
   4   0   3     1647.02     1621.48     30.52 o
   5   0   3      144.18      173.93     12.20 o
   6   0   3      576.08      579.64     20.93 o
   7   0   3      245.26      244.68     17.75 o
   8   0   3       33.34        8.84     18.38 o
   9   0   3       23.37       16.44     31.98 o
  10   0   3     1383.58     1287.54     84.88 o
  11   0   3       13.85      -75.90    115.84 o
 -11   1   3       52.76       15.19     64.77 o
 -10   1   3       13.50      -10.52     52.31 o
  -9   1   3      662.45      600.16     48.37 o
  -8   1   3      423.47      372.99     37.57 o
  -7   1   3     1736.86     1693.86     34.29 o
  -6   1   3      878.56      780.98     24.58 o
  -5   1   3      182.60      214.10     12.10 o
  -4   1   3     1744.84     1782.12     31.63 o
  -3   1   3      295.94      280.26      8.86 o
  -2   1   3      223.15      251.19      8.01 o
  -1   1   3     6706.96     6613.65     68.18 o
   0   1   3     1854.21     1882.21     30.02 o
   1   1   3      126.78      124.56      6.43 o
   2   1   3     9250.20     9445.40    109.53 o
   3   1   3     6568.07     6561.54     78.43 o
   4   1   3     1933.46     2106.60     48.84 o
   5   1   3     3827.66     3676.40     59.32 o
   6   1   3     5130.85     4784.05     75.64 o
   7   1   3       43.03       15.17     10.96 o
   8   1   3     2127.32     1962.05     74.72 o
   9   1   3      904.65      906.59     57.67 o
  10   1   3       13.59       -8.80     37.06 o
  11   1   3       26.36       44.02     61.08 o
 -11   2   3      277.43      374.69     82.31 o
 -10   2   3      128.32       42.20     68.45 o
  -9   2   3      429.77      437.72     33.77 o
  -8   2   3        9.20        2.06     15.78 o
  -7   2   3       98.25      102.75     14.66 o
  -6   2   3      255.03      242.37     18.62 o
  -5   2   3     9303.29     9080.65    128.24 o
  -4   2   3      516.14      630.15     18.17 o
  -3   2   3     2855.16     2845.79     41.62 o
  -2   2   3      906.78     1038.60     17.65 o
  -1   2   3     4352.62     4396.38     60.44 o
   0   2   3      659.40      666.47     17.75 o
   1   2   3     9436.84     9446.16    129.10 o
   2   2   3     1021.09     1065.40     19.66 o
   3   2   3      372.38      373.25     11.89 o
   4   2   3      512.15      538.56     20.74 o
   5   2   3      379.01      420.09     15.89 o
   6   2   3      366.13      393.55     18.11 o
   7   2   3     1359.09     1359.21     31.53 o
   8   2   3       74.49       63.70     19.56 o
   9   2   3     1252.10     1267.06     75.27 o
  10   2   3      289.20      297.45     53.22 o
  11   2   3      299.23      272.74     68.88 o
 -11   3   3       29.06      -26.33     75.83 o
 -10   3   3     1059.55     1141.44     61.30 o
  -9   3   3      855.54      951.96     44.16 o
  -8   3   3        5.22        2.09     18.25 o
  -7   3   3      417.60      412.03     24.49 o
  -6   3   3     1730.59     1633.38     35.63 o
  -5   3   3      909.59      857.45     24.22 o
  -4   3   3       19.69       34.85      8.25 o
  -3   3   3     4647.31     4884.48     71.54 o
  -2   3   3     1567.62     1687.07     24.82 o
  -1   3   3     7324.05     7179.61     88.29 o
   0   3   3     1531.79     1477.10     27.17 o
   1   3   3     4272.61     4219.72     61.94 o
   2   3   3       71.73       85.01      8.61 o
   3   3   3    14065.69    14322.58    207.20 o
   4   3   3     2003.42     2282.13     40.40 o
   5   3   3     1495.31     1408.28     33.08 o
   6   3   3       22.65       -5.27     12.98 o
   7   3   3     4510.35     4377.54     79.21 o
   8   3   3        2.87        3.48     17.12 o
   9   3   3     1052.00     1215.29     97.94 o
  10   3   3       43.03       86.36     55.11 o
  11   3   3      388.26      314.30     71.79 o
 -11   4   3      142.36       83.20     91.62 o
 -10   4   3      593.95      651.10     38.87 o
  -9   4   3      128.79      186.03     43.32 o
  -8   4   3      644.21      655.67     38.17 o
  -7   4   3     1003.13      974.51     39.11 o
  -6   4   3      135.06      128.99     18.79 o
  -5   4   3     1916.84     1829.21     40.75 o
  -4   4   3     4469.56     4435.33     64.23 o
  -3   4   3      676.88      750.35     18.95 o
  -2   4   3    12511.75    12971.91    163.29 o
  -1   4   3    10980.92    11069.86    171.91 o
   0   4   3       87.75       88.92      9.36 o
   1   4   3     9272.35     9727.82    143.15 o
   2   4   3    11504.69    11871.03    172.16 o
   3   4   3      157.64      199.63     12.25 o
   4   4   3      795.34      750.57     22.77 o
   5   4   3     1361.05     1322.43     33.35 o
   6   4   3        3.77       22.00     12.55 o
   7   4   3     1086.04     1078.46     49.10 o
   8   4   3        9.01       23.23     18.76 o
   9   4   3      582.47      563.13     68.46 o
  10   4   3       47.11      101.79     57.68 o
  11   4   3      256.37      336.88    103.73 o
 -10   5   3        1.46       13.15     25.52 o
  -9   5   3        2.36      -26.91     24.36 o
  -8   5   3     1380.48     1308.52     55.22 o
  -7   5   3      423.15      418.68     33.18 o
  -6   5   3     1736.15     1628.20     49.70 o
  -5   5   3      564.71      523.66     31.00 o
  -4   5   3      320.10      349.05     17.39 o
  -3   5   3      155.03      197.29     11.40 o
  -2   5   3     2919.04     3059.70     58.70 o
  -1   5   3      263.88      342.25     17.15 o
   0   5   3      933.39     1074.77     35.77 o
   1   5   3     3520.59     3810.67     56.86 o
   2   5   3      929.36     1067.65     25.18 o
   3   5   3     2047.43     1901.29     38.36 o
   4   5   3     6526.38     6727.91    105.34 o
   5   5   3      452.40      433.23     27.63 o
   6   5   3     1652.90     1618.68     45.14 o
   7   5   3      395.32      433.84     29.15 o
   8   5   3       87.79       68.88     24.78 o
   9   5   3      781.76      740.43     37.18 o
  10   5   3     1446.28     1327.24    102.69 o
  11   5   3        6.66       -4.21     81.09 o
 -10   6   3      684.78      696.89     56.55 o
  -9   6   3      124.72      113.96     30.88 o
  -8   6   3      139.03      140.68     29.88 o
  -7   6   3       11.12       11.37     27.51 o
  -6   6   3     1150.69     1077.20     48.62 o
  -5   6   3      307.34      306.85     29.73 o
  -4   6   3     6489.49     6390.28    114.10 o
  -3   6   3       41.18       44.09     13.30 o
  -2   6   3     3453.42     3433.62     69.19 o
  -1   6   3      437.23      464.09     29.85 o
   0   6   3     6903.62     6940.32    145.06 o
   1   6   3      264.36      316.29     15.44 o
   2   6   3     1874.46     1764.61     44.14 o
   3   6   3      754.85      805.88     23.63 o
   4   6   3     1150.58     1238.46     29.61 o
   5   6   3      256.03      212.22     21.72 o
   6   6   3      863.84      858.65     39.47 o
   7   6   3        9.26      -17.06     20.29 o
   8   6   3     1129.86     1088.02     46.04 o
   9   6   3      370.62      372.32     31.77 o
  10   6   3      103.46      104.17     30.29 o
  11   6   3      279.27      338.05    109.53 o
 -10   7   3        4.00      -28.60     28.12 o
  -9   7   3      386.39      332.82     39.67 o
  -8   7   3      285.98      299.03     36.29 o
  -7   7   3      251.40      249.19     33.70 o
  -6   7   3      435.66      363.44     34.64 o
  -5   7   3       86.40      105.57     25.23 o
  -4   7   3      258.16      262.44     21.97 o
  -3   7   3       70.83       78.81     20.38 o
  -2   7   3     2186.53     2118.06     49.22 o
  -1   7   3      283.34      303.74     24.78 o
   0   7   3     3686.02     3640.33     87.13 o
   1   7   3      603.82      643.89     41.04 o
   2   7   3     3814.92     3809.65     78.41 o
   3   7   3      271.84      292.96     27.40 o
   4   7   3     6378.02     6340.25    165.97 o
   5   7   3       10.32       18.75     24.47 o
   6   7   3     1421.55     1299.24     50.14 o
   7   7   3       25.34       46.63     27.36 o
   8   7   3     1234.77     1183.42     50.41 o
   9   7   3      133.61       78.55     25.90 o
  10   7   3      359.88      333.86     30.79 o
 -10   8   3       12.80      -42.95     39.69 o
  -9   8   3      506.00      516.19     46.29 o
  -8   8   3       46.12       27.99     30.52 o
  -7   8   3      770.34      757.04     47.58 o
  -6   8   3      521.31      519.63     55.48 o
  -5   8   3      143.41       80.83     27.37 o
  -4   8   3       60.93       22.50     17.69 o
  -3   8   3     9550.65     9013.97    190.45 o
  -2   8   3       27.03       62.58     21.99 o
  -1   8   3     2116.33     2067.98     62.24 o
   0   8   3     1193.85     1059.74     43.26 o
   1   8   3      439.67      425.25     30.00 o
   2   8   3      503.52      520.20     40.89 o
   3   8   3     3785.77     3874.51     76.79 o
   4   8   3      777.70      806.27     39.76 o
   5   8   3       37.26       26.19     34.51 o
   6   8   3      306.69      316.29     35.97 o
   7   8   3       71.57       33.61     27.82 o
   8   8   3      277.82      203.62     34.66 o
   9   8   3       97.44      104.83     28.43 o
  10   8   3       78.80       86.78     24.45 o
  -9   9   3       18.46       50.49     33.71 o
  -8   9   3       84.20      113.64     43.93 o
  -7   9   3      957.16     1015.60     55.95 o
  -6   9   3       23.57       59.69     30.11 o
  -5   9   3      451.32      389.35     40.74 o
  -4   9   3        0.13      -28.60     24.91 o
  -3   9   3        8.67       -2.18     20.67 o
  -2   9   3      316.81      348.89     31.81 o
  -1   9   3     2695.14     2729.09     77.39 o
   0   9   3       19.20       10.10     23.13 o
   1   9   3     1727.84     1629.79     63.36 o
   2   9   3     2398.16     2290.86     68.09 o
   3   9   3       15.29       -3.78     17.45 o
   4   9   3      234.88      226.59     28.84 o
   5   9   3     2692.61     2570.85     76.71 o
   6   9   3      316.80      277.42     32.64 o
   7   9   3      624.55      597.24     41.70 o
   8   9   3      557.19      575.51     42.02 o
   9   9   3      120.96      103.38     40.74 o
  10   9   3      116.86       82.07     28.40 o
  -9  10   3      122.05      162.18     97.94 o
  -8  10   3      246.50      248.90     41.16 o
  -7  10   3      142.84      119.64     37.49 o
  -6  10   3      119.51      114.90     34.39 o
  -5  10   3      880.02     1009.64     56.24 o
  -4  10   3        3.41      -20.84     27.46 o
  -3  10   3     3709.97     3639.02     97.02 o
  -2  10   3        3.82       13.11     22.77 o
  -1  10   3        4.91       23.15     23.63 o
   0  10   3     2019.98     1951.62     65.16 o
   1  10   3     1278.44     1280.18     52.11 o
   2  10   3     1189.21     1206.63     50.23 o
   3  10   3      572.23      608.22     39.48 o
   4  10   3      302.84      262.40     32.24 o
   5  10   3      578.34      542.51     40.04 o
   6  10   3        0.72      -16.27     26.45 o
   7  10   3      373.71      326.41     52.44 o
   8  10   3       23.90       36.03     30.81 o
   9  10   3      590.58      691.30     47.27 o
  -8  11   3      167.74      178.12     39.86 o
  -7  11   3      195.42      151.79     64.30 o
  -6  11   3      297.65      289.94     42.41 o
  -5  11   3        2.00      -28.63     30.05 o
  -4  11   3     1240.83     1189.41     80.77 o
  -3  11   3      458.30      488.58     58.42 o
  -2  11   3       10.90      -18.21     24.44 o
  -1  11   3      479.69      489.16     38.76 o
   0  11   3       22.87        9.88     24.41 o
   1  11   3      186.71      158.18     29.35 o
   2  11   3      624.06      633.77     40.62 o
   3  11   3     2054.31     2034.78     69.60 o
   4  11   3      106.94      166.33     31.62 o
   5  11   3     2280.36     2333.23     77.43 o
   6  11   3       56.20      -23.68     28.23 o
   7  11   3       75.35       93.29     33.82 o
   8  11   3      100.00      121.50     36.79 o
   9  11   3      535.36      520.75     45.20 o
  -8  12   3      246.54      165.34    100.05 o
  -7  12   3       25.12       25.30     37.02 o
  -6  12   3      293.84      260.29     44.89 o
  -5  12   3      458.93      460.96     53.60 o
  -4  12   3      113.22       92.44     49.13 o
  -3  12   3      212.13      196.84     51.75 o
  -2  12   3     1820.89     1916.09     71.18 o
  -1  12   3        6.05       13.22     26.78 o
   0  12   3      370.48      406.06     45.91 o
   1  12   3      478.73      538.67     71.29 o
   2  12   3      182.12      141.30     37.28 o
   3  12   3       43.59       32.43     28.97 o
   4  12   3     1507.95     1404.99     76.15 o
   5  12   3       16.26        6.83     29.55 o
   6  12   3      197.94      160.03     36.19 o
   7  12   3      303.54      422.44     43.96 o
   8  12   3       53.34       53.25     33.81 o
  -7  13   3      198.81      165.74    105.31 o
  -6  13   3      425.66      380.14     47.92 o
  -5  13   3        0.94       27.50     37.81 o
  -4  13   3      206.69      162.24     72.14 o
  -3  13   3       45.30       82.46     50.26 o
  -2  13   3       49.95       27.22     84.25 o
  -1  13   3        0.02      -20.02     26.65 o
   0  13   3      879.04      916.41     54.72 o
   1  13   3       21.27       59.52     46.54 o
   2  13   3      363.90      413.91     39.65 o
   3  13   3      500.42      542.46     43.53 o
   4  13   3       67.48       67.82     33.11 o
   5  13   3       14.08       35.94     33.22 o
   6  13   3      918.79      859.08     55.01 o
   7  13   3      110.56      153.13     37.67 o
  -6  14   3        0.55      -21.02     37.22 o
  -5  14   3      327.78      312.43     48.59 o
  -4  14   3      475.65      582.13     76.26 o
  -3  14   3        0.20       24.75     61.61 o
  -2  14   3     1220.64     1265.81    162.71 o
  -1  14   3      180.18      238.30     37.95 o
   0  14   3       10.28        6.80     43.92 o
   1  14   3      313.42      329.11     61.43 o
   2  14   3      807.17      857.54     52.18 o
   3  14   3        0.73      -34.13     30.94 o
   4  14   3      842.42      902.83     77.52 o
   5  14   3       38.53      -47.02     33.75 o
   6  14   3        8.86      -38.94     31.13 o
  -5  15   3      105.73       70.06     39.74 o
  -4  15   3       24.74        5.31     52.66 o
  -3  15   3      234.25      257.66     61.81 o
  -2  15   3       28.38       45.55     49.88 o
  -1  15   3       30.32       29.49     66.35 o
   0  15   3      332.43      294.64     62.66 o
   1  15   3       51.68        0.59     49.57 o
   2  15   3        8.24      -12.25     52.48 o
   3  15   3      177.95      174.78     45.16 o
   4  15   3      439.60      440.36     54.82 o
   5  15   3        0.52       72.93     43.27 o
  -3  16   3      154.29      205.26     87.41 o
   0  16   3        1.19      -11.39     47.38 o
   1  16   3       30.11       22.29     53.24 o
   2  16   3        2.49       62.88     56.23 o
   3  16   3      275.96      188.51     63.30 o
   1  17   3      353.33      373.00    146.38 o
  -2 -16   4       31.35      118.02     57.62 o
  -1 -16   4       25.69       60.22     73.19 o
   0 -16   4      125.57      266.01     64.77 o
  -4 -15   4      128.20       42.17     53.06 o
  -3 -15   4       23.95       30.59     55.09 o
  -2 -15   4      361.08      299.09     65.90 o
  -1 -15   4        3.75       14.87    114.26 o
   0 -15   4       29.44      -61.73     46.84 o
   1 -15   4       46.65       -2.11     62.13 o
   3 -15   4       11.71      -28.12     56.34 o
   4 -15   4      728.55      930.82     88.87 o
   5 -15   4        5.27       18.93     43.70 o
  -5 -14   4       39.25       31.76     83.72 o
  -4 -14   4      346.89      419.62     66.23 o
  -3 -14   4       82.71      117.78     54.43 o
  -2 -14   4       88.11       78.41     54.35 o
  -1 -14   4      173.22      123.50     56.19 o
   0 -14   4      528.83      589.64     92.68 o
   1 -14   4       66.11       78.03     49.08 o
   2 -14   4       15.51       38.54     47.07 o
   3 -14   4      454.52      395.98     66.23 o
   4 -14   4        1.02      -53.20     70.56 o
   5 -14   4      147.21       83.21     45.76 o
   6 -14   4      151.34      179.75     52.04 o
  -6 -13   4      152.54      239.21     80.56 o
  -5 -13   4      611.84      673.92     71.49 o
  -4 -13   4       25.46       -0.68     44.83 o
  -3 -13   4      106.03      134.60     50.98 o
  -2 -13   4       73.67       70.79     48.25 o
  -1 -13   4     1353.32     1264.79     88.24 o
   0 -13   4        7.02       10.00     93.20 o
   1 -13   4      472.46      481.14     43.49 o
   2 -13   4      513.23      493.68     44.02 o
   3 -13   4       39.11        8.43     46.76 o
   4 -13   4       86.67      163.42     55.38 o
   5 -13   4      435.95      437.53     70.35 o
   6 -13   4       24.94       52.13     40.81 o
   7 -13   4      184.11       90.57     95.83 o
  -7 -12   4        1.00      -32.17     39.28 o
  -6 -12   4       61.84       -1.61     34.14 o
  -5 -12   4        9.23      -13.69     29.68 o
  -4 -12   4        3.09      -34.57     27.66 o
  -3 -12   4     1820.19     1837.94    100.85 o
  -2 -12   4       47.11       52.85     43.86 o
  -1 -12   4      372.46      461.73     59.56 o
   0 -12   4      429.96      413.43     39.07 o
   1 -12   4     1132.99     1143.86     71.29 o
   2 -12   4       22.44      -14.97     27.06 o
   3 -12   4     1877.34     1894.56    104.25 o
   4 -12   4       26.19       18.62     59.50 o
   5 -12   4       63.66      -22.81     68.98 o
   6 -12   4        1.20      -44.37     35.38 o
   7 -12   4      290.04      282.22     68.25 o
   8 -12   4        4.52       32.65     91.62 o
  -8 -11   4       53.65       58.18     24.30 o
  -7 -11   4      225.83      222.02     28.02 o
  -6 -11   4       38.76       39.48     26.53 o
  -5 -11   4       25.41        5.03     19.97 o
  -4 -11   4      968.05      978.21     35.85 o
  -3 -11   4       93.14       88.61     20.25 o
  -2 -11   4        3.16        6.48     20.05 o
  -1 -11   4      894.72      896.91     33.58 o
   0 -11   4       54.67       71.42     18.71 o
   1 -11   4        6.36        9.81     25.74 o
   2 -11   4      170.89      156.50     30.59 o
   3 -11   4      387.45      427.05     38.20 o
   4 -11   4       21.38      -18.02     61.08 o
   5 -11   4      616.40      551.91     89.84 o
   6 -11   4      143.81      156.27     40.06 o
   7 -11   4       88.30       39.98     38.00 o
   8 -11   4       27.79       27.21     37.94 o
  -9 -10   4        0.53       30.51     27.87 o
  -8 -10   4      857.84      887.95     41.71 o
  -7 -10   4       73.71       77.17     24.28 o
  -6 -10   4      494.75      520.82     31.33 o
  -5 -10   4      941.01      951.67     36.39 o
  -4 -10   4      289.45      274.83     25.35 o
  -3 -10   4      520.88      507.25     25.60 o
  -2 -10   4     2176.11     2302.81     50.47 o
  -1 -10   4       50.58       42.92     15.25 o
   0 -10   4     2281.92     2340.51     60.24 o
   1 -10   4     1283.33     1255.86     41.55 o
   2 -10   4      232.47      224.01     30.29 o
   3 -10   4       20.50        9.87     23.34 o
   4 -10   4     2402.36     2472.62    113.55 o
   5 -10   4        3.10      -43.38     28.92 o
   6 -10   4      201.57      221.94     39.39 o
   7 -10   4      124.36       93.40     37.53 o
   8 -10   4       17.14       22.11     34.96 o
   9 -10   4      318.23      327.52    115.84 o
  -9  -9   4        1.58       11.87     22.44 o
  -8  -9   4        0.03        1.59     22.62 o
  -7  -9   4      247.78      239.88     26.82 o
  -6  -9   4      730.46      697.51     33.20 o
  -5  -9   4        2.94      -22.74     17.80 o
  -4  -9   4      538.32      608.52     36.61 o
  -3  -9   4      209.00      211.47     23.55 o
  -2  -9   4      206.91      215.91     15.99 o
  -1  -9   4      687.28      693.77     25.67 o
   0  -9   4     1176.64     1164.32     34.07 o
   1  -9   4      339.02      372.53     25.20 o
   2  -9   4      137.34      139.23     30.10 o
   3  -9   4      877.17      896.32     43.97 o
   4  -9   4       26.99      -28.89     26.63 o
   5  -9   4      944.94      903.90     63.93 o
   6  -9   4     1277.34     1233.82    104.58 o
   7  -9   4      287.02      332.18     52.14 o
   8  -9   4      678.32      730.34    103.51 o
   9  -9   4       21.93       -4.01     34.35 o
  -9  -8   4       58.44       43.44     23.90 o
  -8  -8   4      570.81      619.02     37.24 o
  -7  -8   4      212.97      239.28     25.56 o
  -6  -8   4      116.71       75.47     21.05 o
  -5  -8   4      241.29      242.55     22.55 o
  -4  -8   4     1168.13     1210.28     46.63 o
  -3  -8   4      150.89      138.77     15.43 o
  -2  -8   4     4465.52     4422.27     70.13 o
  -1  -8   4     1449.45     1475.65     32.06 o
   0  -8   4      227.35      237.32     17.69 o
   1  -8   4     1400.42     1292.45     50.14 o
   2  -8   4     3759.19     3741.99     95.04 o
   3  -8   4        8.61       -8.65     21.36 o
   4  -8   4     2051.93     1951.35     62.41 o
   5  -8   4       17.90      -34.59     26.30 o
   6  -8   4       73.42       44.25     31.62 o
   7  -8   4       26.16       27.77     39.56 o
   8  -8   4      667.19      603.79     48.18 o
   9  -8   4        0.03       15.99     31.81 o
  10  -8   4      146.44      189.24     63.87 o
 -10  -7   4        7.49      114.79     52.87 o
  -9  -7   4      478.22      545.33     34.51 o
  -8  -7   4        5.61      -28.81     19.20 o
  -7  -7   4     1714.05     1667.85     49.32 o
  -6  -7   4      481.48      511.49     28.09 o
  -5  -7   4      512.94      503.60     26.09 o
  -4  -7   4      925.37      869.08     35.12 o
  -3  -7   4     4052.56     4085.15     62.41 o
  -2  -7   4      932.23      958.76     25.37 o
  -1  -7   4       26.42       17.05     12.06 o
   0  -7   4     2679.23     2671.30     52.31 o
   1  -7   4       27.47       11.83     18.85 o
   2  -7   4      967.82     1017.40     32.38 o
   3  -7   4     2262.33     2286.56     66.20 o
   4  -7   4     1674.33     1599.38     54.37 o
   5  -7   4       37.05        9.49     24.82 o
   6  -7   4     2162.08     2132.00     73.39 o
   7  -7   4      167.22      153.20     32.41 o
   8  -7   4      121.50       97.83     32.23 o
   9  -7   4      171.40      236.16     38.68 o
  10  -7   4     1259.67     1243.82     64.02 o
 -10  -6   4       59.54      -15.31     46.90 o
  -9  -6   4      990.26     1028.74     42.29 o
  -8  -6   4        0.35        6.97     18.42 o
  -7  -6   4     1018.39     1076.10     38.69 o
  -6  -6   4      955.03      954.62     34.33 o
  -5  -6   4      548.30      530.06     26.02 o
  -4  -6   4      254.63      285.71     16.67 o
  -3  -6   4      159.91      144.75     12.64 o
  -2  -6   4      883.04      926.48     25.41 o
  -1  -6   4     9086.18     8869.33    144.22 o
   0  -6   4     1327.45     1330.98     44.22 o
   1  -6   4     2070.64     1844.48     53.92 o
   2  -6   4      185.08      195.86     26.85 o
   3  -6   4     2312.68     2218.50     62.10 o
   4  -6   4      323.96      299.10     22.42 o
   5  -6   4     2699.18     2697.64     68.61 o
   6  -6   4       81.77       59.92     26.01 o
   7  -6   4        5.55       36.43     26.31 o
   8  -6   4      127.55      109.00     31.47 o
   9  -6   4       79.63      132.66     33.48 o
  10  -6   4       39.01       56.88     31.60 o
 -10  -5   4        4.86      -56.41     45.05 o
  -9  -5   4      606.79      691.12     58.97 o
  -8  -5   4      152.37      141.80     21.24 o
  -7  -5   4      326.82      355.09     24.02 o
  -6  -5   4     1670.92     1705.81     46.35 o
  -5  -5   4     3956.97     4000.20     65.74 o
  -4  -5   4       37.25       31.47     13.40 o
  -3  -5   4     1444.67     1383.56     29.82 o
  -2  -5   4     1345.37     1489.42     26.09 o
  -1  -5   4     1547.59     1537.27     29.61 o
   0  -5   4       71.53       79.47     16.11 o
   1  -5   4     3261.85     3189.01     75.80 o
   2  -5   4      242.24      277.72     26.76 o
   3  -5   4      572.15      567.36     22.51 o
   4  -5   4      746.93      740.05     25.75 o
   5  -5   4      850.01      876.22     32.24 o
   6  -5   4        1.79       12.23     22.59 o
   7  -5   4     3320.75     3091.32     88.71 o
   8  -5   4      345.48      298.87     33.96 o
   9  -5   4       70.25      104.66     29.54 o
  10  -5   4       39.16        7.82     27.36 o
  11  -5   4       54.43       32.54     28.80 o
 -11  -4   4        0.09      -53.71     64.24 o
 -10  -4   4      394.14      351.32     64.79 o
  -9  -4   4       94.80      163.19     49.48 o
  -8  -4   4       55.26       61.11     21.17 o
  -7  -4   4     2331.44     2168.74     52.24 o
  -6  -4   4      864.23      818.69     24.42 o
  -5  -4   4       12.33       18.31     11.54 o
  -4  -4   4      172.32      163.11     12.63 o
  -3  -4   4     4818.97     4683.61     65.93 o
  -2  -4   4      165.30      176.96     10.42 o
  -1  -4   4     5286.13     5079.15     65.28 o
   0  -4   4       18.92       20.47     10.09 o
   1  -4   4      240.44      219.54     15.79 o
   2  -4   4     3740.40     3732.18     56.85 o
   3  -4   4     5280.60     5237.80     83.49 o
   4  -4   4      435.62      510.73     23.59 o
   5  -4   4     3373.26     3457.01     59.21 o
   6  -4   4     2438.73     2397.15     70.84 o
   7  -4   4      437.09      393.67     32.50 o
   8  -4   4      120.33      132.19     27.56 o
   9  -4   4      633.06      639.44     53.66 o
  10  -4   4        2.95      -29.58     24.68 o
  11  -4   4      577.58      645.33     49.71 o
 -11  -3   4        5.73      127.43     80.04 o
 -10  -3   4      417.32      425.88     67.75 o
  -9  -3   4       47.50       77.46     70.56 o
  -8  -3   4     1691.32     1594.30     87.83 o
  -7  -3   4       50.98       38.91     11.61 o
  -6  -3   4        6.01        9.07     10.88 o
  -5  -3   4        8.23       -8.89     14.04 o
  -4  -3   4     1233.75     1175.19     26.41 o
  -3  -3   4        6.32        6.86      7.55 o
  -2  -3   4     4836.42     4774.39     61.76 o
  -1  -3   4      453.73      448.77     12.49 o
   0  -3   4       71.55       72.33      9.04 o
   1  -3   4      181.88      163.63     12.20 o
   2  -3   4      774.02      784.85     15.94 o
   3  -3   4      108.11      147.68     10.44 o
   4  -3   4      585.44      641.26     18.61 o
   5  -3   4     2893.92     2852.98     47.09 o
   6  -3   4       45.04       41.55     15.81 o
   7  -3   4     4077.18     3974.21     98.08 o
   8  -3   4      551.00      586.66     36.40 o
   9  -3   4        2.86       -0.32     23.04 o
  10  -3   4      204.97      159.13     29.26 o
  11  -3   4      679.76      799.45     56.24 o
 -11  -2   4       13.75       17.90     75.83 o
 -10  -2   4      112.01      -13.39     46.76 o
  -9  -2   4       12.68       23.56     84.78 o
  -8  -2   4      740.98      750.86     63.28 o
  -7  -2   4        0.51       17.20     16.35 o
  -6  -2   4     1665.23     1663.85     35.25 o
  -5  -2   4        0.65       -0.07     10.24 o
  -4  -2   4     4176.81     4319.52     69.39 o
  -3  -2   4      355.46      336.86     11.97 o
  -2  -2   4     4655.99     4685.98     71.91 o
  -1  -2   4     1067.35     1044.66     19.57 o
   0  -2   4    93621.72    94695.99   1247.48 o
   1  -2   4      506.97      475.54     11.31 o
   2  -2   4     2648.68     2632.79     36.63 o
   3  -2   4       52.63       55.65      7.84 o
   4  -2   4     8384.41     8417.58    112.85 o
   5  -2   4        1.10       -3.10      9.67 o
   6  -2   4     1923.97     1898.85     39.46 o
   7  -2   4       95.15       94.03     18.41 o
   8  -2   4       96.93       88.43     21.12 o
   9  -2   4      403.59      418.95     30.52 o
  10  -2   4       72.92       45.49     25.13 o
  11  -2   4       30.74       59.73     31.34 o
 -11  -1   4      103.59      189.56     81.09 o
 -10  -1   4      259.28      166.96     54.35 o
  -9  -1   4       20.67       49.46     36.02 o
  -8  -1   4      730.47      791.84     55.73 o
  -7  -1   4     2421.39     2482.85     77.59 o
  -6  -1   4       93.82       76.23     13.43 o
  -5  -1   4     3156.53     3136.64     56.81 o
  -4  -1   4     5166.12     5040.28     75.28 o
  -3  -1   4       88.43       99.13      7.42 o
  -2  -1   4       50.59       67.99      8.31 o
  -1  -1   4      552.84      557.35     15.78 o
   0  -1   4     1281.11     1323.61     25.69 o
   1  -1   4     3425.10     3658.65     55.00 o
   2  -1   4     3486.67     3404.19     45.99 o
   3  -1   4       60.52       62.92      7.94 o
   4  -1   4     1363.58     1379.53     26.10 o
   5  -1   4     1368.98     1406.80     30.63 o
   6  -1   4      928.22      962.40     26.42 o
   7  -1   4      177.16      158.08     16.16 o
   8  -1   4     3029.65     3000.96     67.73 o
   9  -1   4       96.67      118.25     21.33 o
  10  -1   4      176.20      180.17     25.61 o
  11  -1   4       26.72       70.55     63.71 o
 -10   0   4       67.46       31.53     39.76 o
  -9   0   4      191.57      237.44     38.31 o
  -8   0   4      208.34      169.81     52.14 o
  -7   0   4     1961.38     1865.74     40.84 o
  -6   0   4     1780.60     1791.42     39.16 o
  -5   0   4     3226.93     3215.05     52.66 o
  -4   0   4      200.98      236.17     12.29 o
  -3   0   4     1271.34     1288.78     21.87 o
  -2   0   4     7813.25     7831.05    101.88 o
  -1   0   4       72.60       70.50      6.98 o
   0   0   4      389.60      330.08     13.29 o
   1   0   4    12734.88    12561.44    152.45 o
   2   0   4       43.78       37.46      5.99 o
   3   0   4     5356.54     5320.21     77.30 o
   4   0   4     3566.23     3445.34     50.87 o
   5   0   4     1221.10     1211.76     28.27 o
   6   0   4     1173.11     1168.94     29.70 o
   7   0   4     2831.07     2709.72     76.40 o
   8   0   4      141.81      149.18     20.73 o
   9   0   4       16.41       21.45     18.27 o
  10   0   4      774.49      792.08     59.85 o
  11   0   4      144.79       73.90     50.82 o
 -11   1   4       36.13      -11.58     85.30 o
 -10   1   4       41.19       41.45     43.79 o
  -9   1   4       79.35       77.84     33.33 o
  -8   1   4      122.08      147.04     18.10 o
  -7   1   4     4411.64     4323.39     69.96 o
  -6   1   4     1033.88      990.29     25.66 o
  -5   1   4      311.06      338.12     15.02 o
  -4   1   4        6.38      -11.21      8.95 o
  -3   1   4     2012.37     1840.04     29.68 o
  -2   1   4        9.68        7.34      6.59 o
  -1   1   4     1641.50     1563.61     21.99 o
   0   1   4       11.04        1.22      8.14 o
   1   1   4      164.59      188.64      7.67 o
   2   1   4     1768.16     1804.43     25.29 o
   3   1   4     1173.77     1202.61     22.00 o
   4   1   4        0.38       -0.24      6.53 o
   5   1   4     2690.13     2708.76     55.79 o
   6   1   4     3540.79     3410.62     59.03 o
   7   1   4      778.54      732.18     24.17 o
   8   1   4     1306.01     1254.06     39.95 o
   9   1   4      642.93      637.10     35.64 o
  10   1   4       51.19       91.95     40.02 o
  11   1   4      235.63      237.00     55.14 o
 -11   2   4      564.93      365.44    116.90 o
 -10   2   4       41.86        5.20     56.19 o
  -9   2   4       28.50       28.02     18.54 o
  -8   2   4      308.39      324.09     23.32 o
  -7   2   4      764.40      823.75     34.88 o
  -6   2   4      176.63      201.52     15.27 o
  -5   2   4     4692.23     4535.59     70.42 o
  -4   2   4      431.70      437.96     15.69 o
  -3   2   4     1429.19     1473.59     26.02 o
  -2   2   4      864.81      835.03     16.93 o
  -1   2   4    10975.49    10967.00    120.69 o
   0   2   4      160.65      151.01      9.75 o
   1   2   4    25943.12    26621.02    355.42 o
   2   2   4      322.84      343.15     13.07 o
   3   2   4       45.77       71.80      9.23 o
   4   2   4       48.01       55.48      7.88 o
   5   2   4     4830.54     4706.26     95.02 o
   6   2   4      574.31      553.33     20.73 o
   7   2   4     1522.66     1537.29     35.79 o
   8   2   4        8.43       -6.83     16.38 o
   9   2   4      438.34      500.43     47.63 o
  10   2   4       32.56       66.26     47.18 o
  11   2   4      118.73      100.62     84.25 o
 -11   3   4        1.43      100.05     90.57 o
 -10   3   4      302.48      275.20     46.15 o
  -9   3   4      837.16      835.33     39.63 o
  -8   3   4      193.05      169.40     21.80 o
  -7   3   4       41.08       52.94     18.06 o
  -6   3   4     3621.80     3450.43     59.31 o
  -5   3   4      198.50      213.13     14.73 o
  -4   3   4     1828.34     1905.46     33.09 o
  -3   3   4     8494.42     8645.36    113.44 o
  -2   3   4     1189.72     1270.40     26.38 o
  -1   3   4      284.65      335.33     11.50 o
   0   3   4     9568.45     9661.59    133.99 o
   1   3   4      922.09      817.18     21.06 o
   2   3   4      544.14      645.77     18.91 o
   3   3   4     8107.47     8445.84    126.68 o
   4   3   4     1052.01     1216.62     26.87 o
   5   3   4     1236.50     1200.10     43.24 o
   6   3   4       25.49       26.11     14.84 o
   7   3   4     5581.02     5378.01    106.44 o
   8   3   4        4.05       17.17     21.43 o
   9   3   4     1662.76     1661.20     53.18 o
  10   3   4       42.80        5.42     54.30 o
  11   3   4       18.38       13.99     59.07 o
 -11   4   4       37.75       75.83     81.09 o
 -10   4   4      321.18      348.89     32.53 o
  -9   4   4        8.17      -27.91     23.11 o
  -8   4   4      184.11      154.92     24.99 o
  -7   4   4      513.34      500.73     27.82 o
  -6   4   4      279.54      315.58     22.69 o
  -5   4   4       61.46       45.66     14.10 o
  -4   4   4     4487.49     4557.85     62.71 o
  -3   4   4       91.54      107.20     10.04 o
  -2   4   4      349.58      326.95     14.53 o
  -1   4   4     6225.85     6330.42     89.07 o
   0   4   4      582.52      571.21     19.10 o
   1   4   4     4781.15     4842.08    113.66 o
   2   4   4     8737.81     8804.10    130.61 o
   3   4   4      207.79      190.09     13.97 o
   4   4   4     2012.51     2030.19     39.75 o
   5   4   4     2453.77     2464.21     64.11 o
   6   4   4     1094.62     1068.82     35.16 o
   7   4   4      167.32      197.13     22.99 o
   8   4   4     1108.00     1016.36     43.93 o
   9   4   4        6.64       12.23     22.80 o
  10   4   4       19.23       19.44     53.95 o
  11   4   4      341.30      334.51     73.19 o
 -10   5   4        0.09       19.28     25.45 o
  -9   5   4        7.56       45.54     26.35 o
  -8   5   4     1233.74     1201.06     53.64 o
  -7   5   4        2.13      -19.56     19.44 o
  -6   5   4     3332.96     3181.55     68.08 o
  -5   5   4        0.04       -4.61     12.37 o
  -4   5   4      146.91      159.84     16.89 o
  -3   5   4     1001.88     1082.30     23.25 o
  -2   5   4      987.18      881.41     21.19 o
  -1   5   4     1496.06     1623.54     34.20 o
   0   5   4     1531.23     1399.90     42.24 o
   1   5   4     2258.00     2467.84     42.24 o
   2   5   4      130.95      161.52     12.86 o
   3   5   4      222.80      285.30     15.61 o
   4   5   4     2641.73     2715.74     47.27 o
   5   5   4        6.66        2.32     15.31 o
   6   5   4      532.12      558.78     31.81 o
   7   5   4     1891.10     1906.64     59.21 o
   8   5   4        9.47      -29.82     19.88 o
   9   5   4       87.72       56.40     22.43 o
  10   5   4     1281.54     1229.46    100.40 o
  11   5   4       50.75      175.87    101.10 o
 -10   6   4      465.28      431.50     40.00 o
  -9   6   4      642.34      702.94     46.23 o
  -8   6   4       56.17       21.77     31.92 o
  -7   6   4      225.97      203.51     30.61 o
  -6   6   4      523.71      487.22     35.49 o
  -5   6   4      857.18      816.58     35.02 o
  -4   6   4     5879.98     5685.75     94.46 o
  -3   6   4      541.37      633.07     24.79 o
  -2   6   4      594.32      597.35     59.28 o
  -1   6   4     1247.74     1292.77     42.50 o
   0   6   4    14961.25    14781.96    290.77 o
   1   6   4        3.18       -9.59      9.06 o
   2   6   4     7375.84     7374.07    141.81 o
   3   6   4      258.65      301.72     16.16 o
   4   6   4        1.89      -18.48     12.32 o
   5   6   4      520.12      558.41     35.20 o
   6   6   4     2035.84     2014.60     62.05 o
   7   6   4      483.74      493.33     39.07 o
   8   6   4     1881.49     1877.34     83.76 o
   9   6   4       52.59       54.85     23.10 o
  10   6   4      178.41      208.96     38.91 o
  11   6   4       61.90     -102.15     77.93 o
 -10   7   4       60.05       66.22     38.15 o
  -9   7   4      209.44      209.11     36.19 o
  -8   7   4      895.15      858.39     53.68 o
  -7   7   4       77.43       81.55     28.88 o
  -6   7   4      218.25      197.44     29.76 o
  -5   7   4     2591.72     2509.38     75.44 o
  -4   7   4       61.66       53.87     19.18 o
  -3   7   4      144.76      156.85     25.99 o
  -2   7   4     1410.31     1418.73     63.99 o
  -1   7   4     1798.38     1661.16     52.50 o
   0   7   4       70.52       77.12     20.12 o
   1   7   4     1053.33      964.38     39.47 o
   2   7   4      320.70      297.98     24.89 o
   3   7   4       30.64       24.19     14.72 o
   4   7   4     3621.19     3587.83     83.26 o
   5   7   4     1052.17     1072.15     45.89 o
   6   7   4       56.86       54.83     24.01 o
   7   7   4      181.38      129.69     27.32 o
   8   7   4     1059.07     1058.68     48.59 o
   9   7   4        3.26      -11.27     23.72 o
  10   7   4      576.41      583.21     38.16 o
  -9   8   4      892.11      996.92     63.54 o
  -8   8   4        0.07       -3.12     29.40 o
  -7   8   4       98.19      104.95     31.53 o
  -6   8   4      241.34      229.17     33.40 o
  -5   8   4     1068.94     1067.28     50.71 o
  -4   8   4        7.41      -19.53     18.83 o
  -3   8   4     2035.88     2063.08     64.17 o
  -2   8   4       41.27       15.32     21.57 o
  -1   8   4      961.81      907.60     40.50 o
   0   8   4     4993.09     4771.60    111.22 o
   1   8   4      913.41      874.04     57.31 o
   2   8   4      219.81      268.70     27.02 o
   3   8   4     7828.42     7594.84    145.22 o
   4   8   4      308.37      334.07     30.63 o
   5   8   4       78.49       71.42     25.28 o
   6   8   4      519.62      472.87     36.21 o
   7   8   4      629.54      575.64     38.96 o
   8   8   4      198.76      204.57     36.48 o
   9   8   4      765.55      823.39     52.90 o
  10   8   4       76.41       25.40     30.55 o
  -9   9   4        0.16        2.38     31.98 o
  -8   9   4       33.23       39.69     32.28 o
  -7   9   4      796.67      775.25     50.89 o
  -6   9   4        9.24       -9.27     27.51 o
  -5   9   4     2317.80     2329.45     78.26 o
  -4   9   4        2.17      -31.40     24.17 o
  -3   9   4       57.68       84.00     23.58 o
  -2   9   4     2007.90     1897.85     63.39 o
  -1   9   4     2629.91     2504.53     73.85 o
   0   9   4       14.63      -30.32     21.63 o
   1   9   4     2040.72     1932.78     63.44 o
   2   9   4       57.65       39.54     23.88 o
   3   9   4       44.12       11.73     19.45 o
   4   9   4      158.32      152.30     27.69 o
   5   9   4     1194.89     1180.74     61.36 o
   6   9   4      413.78      401.58     36.12 o
   7   9   4      464.96      484.08     39.61 o
   8   9   4      579.80      599.81     56.26 o
   9   9   4      149.15      179.71     32.17 o
  10   9   4       42.87       50.13     57.99 o
  -9  10   4        7.05       38.97     82.14 o
  -8  10   4      219.09      166.31     39.29 o
  -7  10   4       15.28       10.71     31.89 o
  -6  10   4      190.39      118.07     36.33 o
  -5  10   4      422.92      362.54     39.81 o
  -4  10   4      230.65      187.64     34.01 o
  -3  10   4     1858.12     1817.07     64.23 o
  -2  10   4      323.32      290.48     31.02 o
  -1  10   4       75.92       64.65     24.52 o
   0  10   4      244.32      261.50     34.05 o
   1  10   4     2594.22     2513.90     75.28 o
   2  10   4      637.24      568.79     36.49 o
   3  10   4     1511.48     1582.48     71.64 o
   4  10   4      377.97      390.27     35.65 o
   5  10   4       65.77      109.63     29.26 o
   6  10   4        0.84      -10.56     26.70 o
   7  10   4     1027.60     1130.87     68.10 o
   8  10   4       17.44      -16.82     28.87 o
   9  10   4      457.61      459.83     84.06 o
  -8  11   4      210.76      278.40     42.74 o
  -7  11   4      485.40      578.00     96.78 o
  -6  11   4      393.91      433.45     69.01 o
  -5  11   4       21.16       14.67     32.49 o
  -4  11   4     1688.56     1612.21     75.13 o
  -3  11   4      200.24      166.16     47.25 o
  -2  11   4        1.46       22.50     25.50 o
  -1  11   4      458.68      498.45     38.59 o
   0  11   4      319.42      373.33     34.98 o
   1  11   4       11.43       12.39     25.21 o
   2  11   4      593.99      714.48     42.41 o
   3  11   4      536.80      588.04     51.38 o
   4  11   4      449.11      403.41     38.56 o
   5  11   4      651.22      671.38     45.47 o
   6  11   4       46.85       43.38     31.37 o
   7  11   4       13.20       14.01     31.69 o
   8  11   4      252.86      163.25     37.23 o
   9  11   4      493.92      440.34     94.25 o
  -7  12   4        4.77        2.27     35.98 o
  -6  12   4       21.26       15.13     35.93 o
  -5  12   4       60.22       19.03     42.11 o
  -4  12   4      401.61      364.01     44.31 o
  -3  12   4      112.11      115.22     49.50 o
  -2  12   4      920.35     1021.38     52.91 o
  -1  12   4      210.17      221.12     33.14 o
   0  12   4      375.31      412.66     38.40 o
   1  12   4      598.67      706.40     45.65 o
   2  12   4      489.89      586.00     62.50 o
   3  12   4       85.31       77.59     31.01 o
   4  12   4     1755.03     1679.51     67.25 o
   5  12   4      277.34      233.35     61.87 o
   6  12   4       31.30      -34.92     30.77 o
   7  12   4      176.67      179.83     38.99 o
   8  12   4      226.46      119.92     36.74 o
  -7  13   4      151.92      202.40    122.69 o
  -6  13   4      575.74      655.08     56.30 o
  -5  13   4        5.50      -51.66     34.44 o
  -4  13   4      254.80      307.20     55.24 o
  -3  13   4      584.86      787.19     93.20 o
  -2  13   4      427.98      540.37     72.67 o
  -1  13   4       40.91       -8.53     27.90 o
   0  13   4     1024.94     1078.18     56.32 o
   1  13   4        0.54       19.27     70.56 o
   2  13   4      533.17      485.74     50.08 o
   3  13   4       14.46      -13.80     30.36 o
   4  13   4       27.66      -23.37     30.93 o
   5  13   4       10.91      -14.66     32.53 o
   6  13   4      505.70      519.00     47.81 o
   7  13   4      239.28      243.78     39.83 o
  -6  14   4        1.39       14.13     58.48 o
  -5  14   4       64.78       65.29     39.54 o
  -4  14   4      124.86       81.28     40.80 o
  -3  14   4       19.15       64.96     51.75 o
  -2  14   4      784.71      709.75     75.11 o
  -1  14   4      109.29       54.94     32.24 o
   0  14   4       87.25        7.13     67.40 o
   1  14   4       78.46      122.19     52.50 o
   2  14   4     1841.04     1939.95     75.55 o
   3  14   4       32.07       21.22     32.86 o
   4  14   4      274.82      327.11     43.08 o
   5  14   4      525.50      552.97     75.72 o
   6  14   4        5.45       29.97     34.80 o
  -5  15   4      241.64      254.31     46.85 o
  -4  15   4       12.78       19.28     37.94 o
  -3  15   4      797.26      966.51    161.13 o
  -2  15   4       17.61        2.81     48.77 o
  -1  15   4       32.45      -26.62     43.17 o
   0  15   4        7.56      -27.57     52.66 o
   1  15   4      379.76      413.26    110.58 o
   2  15   4       34.74       81.78     41.60 o
   3  15   4      106.13      136.59     38.66 o
   4  15   4      158.33      162.48     46.21 o
   5  15   4       15.21       -3.00     33.82 o
  -3  16   4      117.48      210.99     57.57 o
   0  16   4      115.26      215.14    151.12 o
   1  16   4       10.38      -24.78     50.06 o
   2  16   4       54.16       52.76     64.24 o
   3  16   4      574.45      537.87     77.40 o
   1  17   4      309.95      385.44     66.65 o
  -2 -16   5        8.45      -23.47     48.82 o
  -1 -16   5       24.23        0.62     48.25 o
   0 -16   5       99.29      168.57     58.37 o
  -3 -15   5       95.32       57.67     98.99 o
  -2 -15   5      441.14      447.06    196.93 o
  -1 -15   5        5.02      -28.91     70.03 o
   0 -15   5        0.99       52.93     50.91 o
   3 -15   5       21.23       15.27     49.15 o
   4 -15   5      151.19      105.36     50.80 o
  -5 -14   5      282.51      217.47     59.57 o
  -4 -14   5       81.99       30.85     49.42 o
  -3 -14   5      397.43      324.14     98.47 o
  -2 -14   5       78.54       36.72     50.91 o
  -1 -14   5       17.41       60.19     52.81 o
   0 -14   5      659.34      695.86    106.37 o
   1 -14   5       12.80       13.95     44.22 o
   2 -14   5      101.27      158.37     52.46 o
   3 -14   5      365.22      266.16     60.30 o
   4 -14   5      214.43      181.62     57.73 o
   5 -14   5      146.29      122.63     55.29 o
   6 -14   5      132.98       37.91     88.46 o
  -6 -13   5        8.98      -57.14     65.82 o
  -5 -13   5      407.79      365.21    102.68 o
  -4 -13   5        1.56       -6.54     47.99 o
  -3 -13   5       26.19      -22.25     46.90 o
  -2 -13   5      342.60      303.13     58.92 o
  -1 -13   5     1222.71     1131.77     87.09 o
   0 -13   5       68.28       61.46     81.09 o
   1 -13   5      532.14      565.63     44.76 o
   2 -13   5       73.25       46.24     34.96 o
   3 -13   5       25.46      121.39     53.15 o
   4 -13   5        1.87       39.39    101.63 o
   5 -13   5      413.71      554.99    104.79 o
   6 -13   5        3.16        7.12     38.06 o
   7 -13   5      135.40      204.31    102.15 o
  -7 -12   5       60.75      137.13     59.77 o
  -6 -12   5       65.35      118.04     37.25 o
  -5 -12   5      110.97      115.15     28.64 o
  -4 -12   5       10.21       19.83     24.59 o
  -3 -12   5      680.70      681.26     51.68 o
  -2 -12   5       35.06       12.02     27.94 o
  -1 -12   5       84.81       55.93     63.71 o
   0 -12   5        4.05       -0.05     27.36 o
   1 -12   5     1421.84     1488.14     63.63 o
   2 -12   5        7.88       -4.80     27.01 o
   3 -12   5     1956.96     1954.85    108.26 o
   4 -12   5       43.42       36.61     47.64 o
   5 -12   5        2.27       66.75     52.40 o
   6 -12   5       19.73      -11.63     37.34 o
   7 -12   5      749.66      669.73     76.60 o
  -8 -11   5       95.14      107.72     30.72 o
  -7 -11   5      117.77      129.28     32.09 o
  -6 -11   5      441.71      380.19     36.44 o
  -5 -11   5       29.98       -0.30     24.94 o
  -4 -11   5     1682.50     1684.87     60.34 o
  -3 -11   5       79.36       70.61     24.01 o
  -2 -11   5      621.31      641.30     38.00 o
  -1 -11   5      438.67      408.10     25.77 o
   0 -11   5     1058.34     1061.23     63.39 o
   1 -11   5       54.61       84.44     28.38 o
   2 -11   5      507.27      513.51     40.55 o
   3 -11   5      210.15      197.54     33.75 o
   4 -11   5      100.74       54.91     47.92 o
   5 -11   5       41.97        9.62     33.67 o
   6 -11   5       58.98       46.59     36.38 o
   7 -11   5       53.35       21.28     37.50 o
   8 -11   5       14.80      -43.65     35.47 o
  -8 -10   5      726.61      764.10     39.86 o
  -7 -10   5        0.20       18.11     23.01 o
  -6 -10   5       34.99        2.46     21.34 o
  -5 -10   5      323.66      342.83     26.53 o
  -4 -10   5      843.56      863.78     33.70 o
  -3 -10   5      211.28      208.98     20.35 o
  -2 -10   5      786.65      766.20     32.43 o
  -1 -10   5       96.64       40.11     17.66 o
   0 -10   5      285.56      277.03     31.72 o
   1 -10   5      931.99      965.59     47.51 o
   2 -10   5      678.53      703.04     53.66 o
   3 -10   5      139.85      130.97     38.00 o
   4 -10   5     1850.20     1925.29    101.28 o
   5 -10   5      375.69      235.78     38.37 o
   6 -10   5      677.35      621.14     76.31 o
   7 -10   5      263.45      184.49     39.88 o
   8 -10   5      102.39       21.42     39.93 o
   9 -10   5        2.12      -15.80     90.57 o
  -9  -9   5      215.70      272.54     31.91 o
  -8  -9   5        7.47      -33.69     22.46 o
  -7  -9   5        2.30       -3.81     21.10 o
  -6  -9   5      928.35      995.28     38.81 o
  -5  -9   5       16.20      -10.39     18.14 o
  -4  -9   5     2010.94     2004.45     50.44 o
  -3  -9   5      242.78      231.77     19.77 o
  -2  -9   5      306.88      314.04     17.75 o
  -1  -9   5      582.34      570.43     23.28 o
   0  -9   5      997.25      942.80     44.93 o
   1  -9   5       75.94       50.72     24.71 o
   2  -9   5      598.84      616.75     38.68 o
   3  -9   5       92.27       95.28     25.96 o
   4  -9   5      255.00      164.73     81.09 o
   5  -9   5       78.78       41.18     30.65 o
   6  -9   5     1116.75     1108.39     59.03 o
   7  -9   5       23.84       21.82     33.24 o
   8  -9   5      336.29      293.98     49.75 o
   9  -9   5      157.96      156.39     40.73 o
  -9  -8   5       54.65      -25.52     22.46 o
  -8  -8   5      173.88      180.66     28.56 o
  -7  -8   5      194.94      258.22     30.30 o
  -6  -8   5      146.87      130.80     22.38 o
  -5  -8   5      631.00      641.22     30.40 o
  -4  -8   5     1436.26     1443.65     41.11 o
  -3  -8   5      555.81      541.94     25.51 o
  -2  -8   5     1791.27     1807.09     37.47 o
  -1  -8   5      879.00      889.20     28.20 o
   0  -8   5       37.24       60.56     23.30 o
   1  -8   5     1004.94      978.49     44.19 o
   2  -8   5     3903.65     3653.28     94.11 o
   3  -8   5       80.36       59.74     24.39 o
   4  -8   5     2203.11     2232.91     68.50 o
   5  -8   5      331.63      277.65     35.43 o
   6  -8   5      259.01      224.46     35.04 o
   7  -8   5      299.91      312.44     39.52 o
   8  -8   5      855.69      902.67     56.11 o
   9  -8   5      189.32      113.92     37.17 o
  10  -8   5      344.12      161.13     90.57 o
 -10  -7   5        9.81      115.84     78.98 o
  -9  -7   5      672.50      753.23     41.56 o
  -8  -7   5        2.02       -3.26     25.60 o
  -7  -7   5      357.66      348.05     27.14 o
  -6  -7   5       45.50       26.10     19.39 o
  -5  -7   5     1275.45     1267.18     39.74 o
  -4  -7   5        1.88        9.87     16.00 o
  -3  -7   5     3729.61     3654.19     61.07 o
  -2  -7   5     1133.79     1121.85     27.92 o
  -1  -7   5      385.68      372.18     18.98 o
   0  -7   5      482.06      475.20     30.91 o
   1  -7   5     3003.65     2889.30     76.75 o
   2  -7   5       15.48        7.00     19.98 o
   3  -7   5     1445.53     1537.62     54.27 o
   4  -7   5       57.56       47.54     21.52 o
   5  -7   5       16.86        1.76     42.41 o
   6  -7   5     1766.30     1615.70     64.57 o
   7  -7   5        8.60      -10.49     26.60 o
   8  -7   5       65.90       11.54     29.60 o
   9  -7   5      228.49      179.22     37.00 o
  10  -7   5      616.06      600.45     49.68 o
 -10  -6   5       17.52       34.62     52.13 o
  -9  -6   5      794.87      815.84     40.57 o
  -8  -6   5       94.73      136.02     23.89 o
  -7  -6   5     1193.31     1221.57     41.41 o
  -6  -6   5       32.29       34.58     18.34 o
  -5  -6   5        5.21        8.28     16.47 o
  -4  -6   5        4.81       26.27     13.14 o
  -3  -6   5     1034.94     1002.30     26.71 o
  -2  -6   5      145.13      152.65     12.65 o
  -1  -6   5     2759.14     2543.86     50.17 o
   0  -6   5       55.82       58.13     22.65 o
   1  -6   5     1234.58     1183.48     43.55 o
   2  -6   5     2886.33     2842.57     73.55 o
   3  -6   5     3609.23     3502.12     86.59 o
   4  -6   5      107.20      118.24     22.19 o
   5  -6   5     7051.72     6501.20    153.22 o
   6  -6   5      227.01      190.33     29.90 o
   7  -6   5      325.60      270.18     34.12 o
   8  -6   5      186.01      203.17     33.90 o
   9  -6   5      751.23      755.02     67.77 o
  10  -6   5        0.36        7.66     46.36 o
 -10  -5   5      283.78      233.79     60.32 o
  -9  -5   5      354.83      373.03     37.00 o
  -8  -5   5      324.32      327.22     31.31 o
  -7  -5   5       40.28       68.08     20.15 o
  -6  -5   5      556.58      572.46     27.51 o
  -5  -5   5     3555.97     3664.21     67.10 o
  -4  -5   5      374.26      386.21     17.67 o
  -3  -5   5     2081.45     2083.32     37.01 o
  -2  -5   5     1908.10     1885.82     30.18 o
  -1  -5   5      901.06      861.25     22.49 o
   0  -5   5      288.79      273.05     21.45 o
   1  -5   5     2395.23     2288.96     59.89 o
   2  -5   5        4.23        5.54      9.70 o
   3  -5   5      323.24      278.54     28.58 o
   4  -5   5      277.29      278.94     19.03 o
   5  -5   5      338.94      284.29     25.30 o
   6  -5   5      328.47      290.42     30.70 o
   7  -5   5      732.53      711.97     42.60 o
   8  -5   5       16.39       25.94     25.58 o
   9  -5   5      453.34      502.87     41.57 o
  10  -5   5      204.63      152.91     55.33 o
  11  -5   5      176.13      215.11     58.89 o
 -10  -4   5      749.51      758.10     78.54 o
  -9  -4   5      456.01      429.79    104.79 o
  -8  -4   5       10.56        1.91     19.91 o
  -7  -4   5      167.62      144.93     20.95 o
  -6  -4   5      694.15      742.74     31.29 o
  -5  -4   5        0.85      -15.75     11.90 o
  -4  -4   5      143.43      166.97     15.56 o
  -3  -4   5     2712.74     2698.54     44.04 o
  -2  -4   5     1182.53     1177.17     23.15 o
  -1  -4   5     5592.35     5740.13     83.19 o
   0  -4   5       75.68       40.39     14.58 o
   1  -4   5     3294.06     3404.46     78.83 o
   2  -4   5      775.95      743.91     24.83 o
   3  -4   5     7328.55     7414.36    127.83 o
   4  -4   5       11.30        2.99      9.92 o
   5  -4   5     2886.37     2954.38     53.63 o
   6  -4   5     1210.28     1159.99     48.63 o
   7  -4   5       15.58       30.21     26.81 o
   8  -4   5      321.57      405.26     49.25 o
   9  -4   5     1037.81     1038.19     53.20 o
  10  -4   5      181.40      228.52     32.99 o
  11  -4   5      414.66      455.84     57.31 o
 -11  -3   5       23.96      135.85     80.04 o
 -10  -3   5      707.66      627.86     73.21 o
  -9  -3   5      108.65      126.15     48.39 o
  -8  -3   5     1810.74     1693.84     52.03 o
  -7  -3   5       47.98       67.86     18.49 o
  -6  -3   5       66.29       97.55     18.02 o
  -5  -3   5      617.91      639.80     22.06 o
  -4  -3   5     2432.29     2416.41     45.23 o
  -3  -3   5       87.91       85.13     10.24 o
  -2  -3   5    19632.29    20052.57    251.45 o
  -1  -3   5      231.03      216.40     11.09 o
   0  -3   5       13.37        2.79      5.86 o
   1  -3   5       90.37      107.97     12.48 o
   2  -3   5     7083.27     7089.61    110.50 o
   3  -3   5        7.63       18.06      7.31 o
   4  -3   5     1161.00     1084.79     25.27 o
   5  -3   5      412.74      429.36     16.48 o
   6  -3   5        6.43      -15.27     13.37 o
   7  -3   5     1895.04     1860.00     50.47 o
   8  -3   5      350.98      327.20     29.24 o
   9  -3   5      160.24      176.69     40.89 o
  10  -3   5      261.12      260.00     38.15 o
  11  -3   5      600.32      652.39     55.79 o
 -11  -2   5        2.10      -74.77     68.45 o
 -10  -2   5        4.48       22.85     47.25 o
  -9  -2   5      336.70      245.84     80.56 o
  -8  -2   5      635.66      678.47     77.93 o
  -7  -2   5      391.65      430.83     25.20 o
  -6  -2   5     2281.11     2293.99     48.27 o
  -5  -2   5      262.55      268.91     16.74 o
  -4  -2   5      861.07      926.66     27.19 o
  -3  -2   5      177.88      179.98     11.53 o
  -2  -2   5     4275.26     4262.66     63.36 o
  -1  -2   5       14.96       -3.65      8.08 o
   0  -2   5    22278.93    22350.09    420.58 o
   1  -2   5      241.60      250.20     11.06 o
   2  -2   5      312.40      313.99     12.11 o
   3  -2   5     1132.47     1140.41     26.03 o
   4  -2   5    10299.46    10278.30    136.13 o
   5  -2   5        1.52        0.35      9.55 o
   6  -2   5     3414.11     3285.18     62.78 o
   7  -2   5      208.38      211.10     21.61 o
   8  -2   5      164.71      190.57     22.77 o
   9  -2   5       37.95       36.14     22.16 o
  10  -2   5     1126.67     1171.77     54.13 o
  11  -2   5       31.46        3.86     32.73 o
 -11  -1   5        2.35      -46.34     65.29 o
 -10  -1   5      186.38      154.68     54.70 o
  -9  -1   5     1216.03     1139.70    192.72 o
  -8  -1   5      379.26      340.52     44.53 o
  -7  -1   5      506.15      531.93     23.22 o
  -6  -1   5       86.20       98.57     13.73 o
  -5  -1   5      445.66      503.64     20.73 o
  -4  -1   5     4683.96     4622.24     81.87 o
  -3  -1   5      597.79      584.18     18.52 o
  -2  -1   5      924.59      912.26     21.09 o
  -1  -1   5     5885.23     5754.45    108.74 o
   0  -1   5       24.54       11.82      8.83 o
   1  -1   5      154.45      111.11      9.98 o
   2  -1   5     2240.03     2157.15     32.66 o
   3  -1   5     1229.57     1253.47     24.53 o
   4  -1   5      997.39      995.89     22.63 o
   5  -1   5      553.53      572.43     22.01 o
   6  -1   5      670.49      724.00     32.49 o
   7  -1   5        5.94       -3.44     16.84 o
   8  -1   5     1560.03     1482.82     46.12 o
   9  -1   5       36.07        6.29     20.09 o
  10  -1   5      199.69      215.81     27.97 o
  11  -1   5       13.64       -8.16     25.84 o
 -11   0   5      168.97      184.30     84.25 o
 -10   0   5        0.04       -1.26     38.02 o
  -9   0   5     1038.42     1030.96     63.25 o
  -8   0   5      447.75      457.00     38.33 o
  -7   0   5      223.50      242.11     17.82 o
  -6   0   5       61.11       64.45     12.79 o
  -5   0   5     1908.45     1866.40     37.15 o
  -4   0   5      611.64      614.96     19.11 o
  -3   0   5     1033.53     1088.75     21.94 o
  -2   0   5     3636.81     3542.43     48.65 o
  -1   0   5     1407.41     1367.42     26.55 o
   0   0   5     1250.74     1230.12     27.96 o
   1   0   5     2939.19     2899.40     43.21 o
   2   0   5     1128.97     1097.45     21.75 o
   3   0   5      285.95      250.92     11.10 o
   4   0   5     8327.46     7955.84    113.85 o
   5   0   5      290.21      286.71     17.22 o
   6   0   5      421.00      429.88     21.80 o
   7   0   5     3186.19     3111.48     72.94 o
   8   0   5      263.48      299.62     26.53 o
   9   0   5       64.37       53.06     20.40 o
  10   0   5      656.47      675.18     51.28 o
  11   0   5      239.84      208.37     56.26 o
 -11   1   5       31.29        4.21     82.14 o
 -10   1   5        0.43       -1.75     34.56 o
  -9   1   5      417.77      486.98     82.97 o
  -8   1   5       85.98       70.72     18.02 o
  -7   1   5     4123.11     3946.83     79.11 o
  -6   1   5      111.24      104.74     13.28 o
  -5   1   5       50.37       47.98     15.69 o
  -4   1   5      636.23      702.17     20.42 o
  -3   1   5    11148.58    11000.44    141.73 o
  -2   1   5        2.97        5.30      6.92 o
  -1   1   5    11102.39    10740.35    131.05 o
   0   1   5       46.01       44.01      8.99 o
   1   1   5      384.41      391.69     13.69 o
   2   1   5      151.00      170.77      8.99 o
   3   1   5     5886.02     5924.39     77.21 o
   4   1   5      125.97      136.50     13.68 o
   5   1   5      912.99      892.19     25.98 o
   6   1   5     2403.33     2294.19     45.90 o
   7   1   5      862.16      725.02     28.13 o
   8   1   5      440.56      510.02     42.24 o
   9   1   5      735.37      767.63     34.19 o
  10   1   5      387.21      446.61     50.57 o
  11   1   5      361.57      337.99     75.47 o
 -11   2   5      787.09      540.25    120.06 o
 -10   2   5       84.20       59.96     74.24 o
  -9   2   5        6.95       -5.84     18.04 o
  -8   2   5      935.59      915.31     35.43 o
  -7   2   5      639.26      637.88     30.30 o
  -6   2   5        5.00       14.36     11.80 o
  -5   2   5     1700.67     1659.29     35.28 o
  -4   2   5     1523.56     1550.06     28.67 o
  -3   2   5     1313.52     1387.45     28.03 o
  -2   2   5       56.59       79.62      7.42 o
  -1   2   5    10393.72    10496.48    143.99 o
   0   2   5      201.66      182.64     10.86 o
   1   2   5    12125.80    12374.73    150.90 o
   2   2   5     1978.94     2085.16     50.61 o
   3   2   5      478.60      545.86     15.47 o
   4   2   5       39.68       51.73      9.28 o
   5   2   5    10782.56    10414.25    148.80 o
   6   2   5       62.64       54.39     13.86 o
   7   2   5     2216.44     2069.92     48.43 o
   8   2   5        1.36      -16.18     17.17 o
   9   2   5      312.70      341.42     32.50 o
  10   2   5        8.51       17.87     41.16 o
  11   2   5      412.18      415.14     78.15 o
 -11   3   5       13.07       51.60     82.14 o
 -10   3   5       27.90        9.97     52.59 o
  -9   3   5      372.31      406.00     35.95 o
  -8   3   5      670.37      639.48     31.27 o
  -7   3   5      714.99      710.12     30.58 o
  -6   3   5     1499.96     1448.63     41.01 o
  -5   3   5      549.16      565.47     22.52 o
  -4   3   5     2344.51     2425.20     40.79 o
  -3   3   5     3445.92     3209.39     48.22 o
  -2   3   5     2929.11     3030.65     42.85 o
  -1   3   5      777.77      815.54     17.15 o
   0   3   5     8933.99     9032.46    126.86 o
   1   3   5     1423.84     1399.64     39.17 o
   2   3   5      616.87      673.75     19.68 o
   3   3   5     5798.75     5749.94     98.15 o
   4   3   5      258.05      228.75     13.52 o
   5   3   5       23.05       27.08     14.80 o
   6   3   5     1569.67     1502.73     39.23 o
   7   3   5     1049.56     1057.66     42.72 o
   8   3   5       17.58      -15.32     20.60 o
   9   3   5      562.30      518.46     32.19 o
  10   3   5       95.98      149.34     31.05 o
  11   3   5        8.44       21.54     58.98 o
 -10   4   5      515.68      555.91     74.29 o
  -9   4   5      196.93      222.87     28.16 o
  -8   4   5      684.33      711.23     41.21 o
  -7   4   5       93.52       63.87     20.96 o
  -6   4   5     2784.06     2577.82     58.47 o
  -5   4   5      756.37      785.30     26.99 o
  -4   4   5     2766.78     2719.39     50.70 o
  -3   4   5        2.86        1.54      7.93 o
  -2   4   5      150.60      156.35     10.15 o
  -1   4   5     3975.65     3908.72     58.84 o
   0   4   5       36.40       38.69     13.39 o
   1   4   5      278.34      230.66     14.73 o
   2   4   5     4703.55     4931.56     88.74 o
   3   4   5      850.60      827.67     25.76 o
   4   4   5       34.71       16.55     10.09 o
   5   4   5     2979.48     2855.54     73.24 o
   6   4   5     2145.19     2070.80     83.34 o
   7   4   5      228.61      204.00     24.77 o
   8   4   5     1607.98     1602.49     54.70 o
   9   4   5      367.52      376.48     46.21 o
  10   4   5        2.34       15.53     20.52 o
  11   4   5      775.07      738.24     90.81 o
 -10   5   5       39.10       57.39     27.32 o
  -9   5   5        0.73      -37.66     25.11 o
  -8   5   5      681.61      689.21     38.12 o
  -7   5   5      363.53      367.75     26.89 o
  -6   5   5     1292.32     1266.47     40.32 o
  -5   5   5        1.96       14.55     15.96 o
  -4   5   5      124.39      113.82     12.91 o
  -3   5   5      137.18      134.22     11.11 o
  -2   5   5    10772.07    10701.37    132.58 o
  -1   5   5        2.65        8.50      7.73 o
   0   5   5     6267.44     6016.48    127.55 o
   1   5   5      930.76      983.62     35.67 o
   2   5   5     1301.80     1209.23     28.55 o
   3   5   5      299.93      355.89     17.04 o
   4   5   5     2544.77     2604.54     50.71 o
   5   5   5      469.09      479.94     26.70 o
   6   5   5     2380.24     2169.98     63.12 o
   7   5   5      545.02      525.77     32.55 o
   8   5   5        7.05        8.39     21.71 o
   9   5   5       14.02       57.06     22.95 o
  10   5   5      403.11      385.46     32.12 o
  11   5   5      240.63      136.91     89.52 o
 -10   6   5      307.92      340.60     37.79 o
  -9   6   5      357.89      408.21     43.47 o
  -8   6   5       14.47      -11.19     31.16 o
  -7   6   5      700.80      684.13     67.83 o
  -6   6   5      361.26      392.57     28.97 o
  -5   6   5       67.51       82.12     17.92 o
  -4   6   5     1189.08     1234.81     34.61 o
  -3   6   5     1118.25     1111.32     26.12 o
  -2   6   5      160.86      167.20     14.88 o
  -1   6   5      169.48      163.95     20.52 o
   0   6   5     3310.23     3204.80     78.32 o
   1   6   5      711.53      820.23     25.93 o
   2   6   5     4781.19     4737.65     91.26 o
   3   6   5     1070.89     1156.88     33.85 o
   4   6   5     1885.45     1838.15     51.62 o
   5   6   5       47.63       18.86     21.89 o
   6   6   5     4709.38     4507.97    108.54 o
   7   6   5       25.98       28.75     22.94 o
   8   6   5     1257.67     1254.88     63.54 o
   9   6   5        0.63       37.32     23.66 o
  10   6   5       23.99       26.86     30.71 o
  11   6   5       20.25     -106.37     81.09 o
 -10   7   5       10.62       27.23     34.51 o
  -9   7   5       37.15       22.31     30.12 o
  -8   7   5      429.26      474.02     41.51 o
  -7   7   5     1052.89     1082.87     53.44 o
  -6   7   5      569.43      530.27     38.36 o
  -5   7   5     2169.16     2083.33     67.95 o
  -4   7   5     1040.17     1015.65     35.60 o
  -3   7   5        1.55       14.56     16.89 o
  -2   7   5     4648.18     4406.74    103.54 o
  -1   7   5     3003.08     2761.23     73.43 o
   0   7   5      112.77      118.28     21.85 o
   1   7   5     5835.52     5514.73    122.94 o
   2   7   5     2064.63     2097.44     60.34 o
   3   7   5      535.66      558.47     30.51 o
   4   7   5      422.61      463.12     38.31 o
   5   7   5      277.29      274.62     29.30 o
   6   7   5        2.53        5.50     24.93 o
   7   7   5      298.90      321.54     32.84 o
   8   7   5      126.46      116.80     28.00 o
   9   7   5      236.06      244.16     33.75 o
  10   7   5      836.32      954.48     91.46 o
  -9   8   5      874.15     1074.55     74.28 o
  -8   8   5       46.56       87.26     32.70 o
  -7   8   5      180.17      190.62     34.14 o
  -6   8   5       51.34       41.41     28.03 o
  -5   8   5     1570.97     1544.26     60.26 o
  -4   8   5      277.49      227.15     30.78 o
  -3   8   5      722.72      715.06     38.04 o
  -2   8   5      510.11      476.11     32.97 o
  -1   8   5      180.54      157.09     25.54 o
   0   8   5      838.90      797.76     39.83 o
   1   8   5     1524.49     1459.00     51.99 o
   2   8   5       61.04       45.34     22.17 o
   3   8   5     2527.18     2367.10     61.29 o
   4   8   5      198.02      192.88     28.37 o
   5   8   5      216.52      266.36     31.47 o
   6   8   5     1343.37     1305.35     63.69 o
   7   8   5     1447.22     1445.08     78.19 o
   8   8   5        0.96        3.09     25.98 o
   9   8   5      630.85      672.79     44.12 o
  10   8   5      183.33      205.01     35.42 o
  -9   9   5      128.99      180.38     44.91 o
  -8   9   5       69.53       38.05     32.89 o
  -7   9   5      572.26      525.92     53.96 o
  -6   9   5        6.45       -8.95     28.30 o
  -5   9   5     1851.45     1830.23     69.03 o
  -4   9   5       65.24       72.99     27.40 o
  -3   9   5      199.64      202.27     31.03 o
  -2   9   5     1683.51     1527.24     57.34 o
  -1   9   5     4183.67     3937.11    100.27 o
   0   9   5      508.68      545.03     35.93 o
   1   9   5     1115.73     1039.17     55.79 o
   2   9   5     1192.64     1206.23     49.22 o
   3   9   5      624.68      638.48     33.02 o
   4   9   5      243.62      234.17     30.67 o
   5   9   5     1984.76     1903.06     66.50 o
   6   9   5       37.81        5.80     26.45 o
   7   9   5      847.68      788.64     57.00 o
   8   9   5       86.56       91.49     34.85 o
   9   9   5      295.99      346.85     65.47 o
  10   9   5       48.72       16.47     42.61 o
  -8  10   5      300.48      307.45     43.23 o
  -7  10   5      205.55      194.86     38.64 o
  -6  10   5      893.57      855.68     76.15 o
  -5  10   5      241.80      202.16     35.28 o
  -4  10   5      336.05      327.69     37.53 o
  -3  10   5      477.33      452.87     39.22 o
  -2  10   5      590.17      569.60     38.15 o
  -1  10   5        1.56       29.11     23.65 o
   0  10   5       22.40       33.81     26.87 o
   1  10   5     1541.09     1498.29     56.92 o
   2  10   5        1.76      -31.38     31.01 o
   3  10   5     1360.08     1243.68     61.33 o
   4  10   5       40.44       -2.72     26.21 o
   5  10   5     1143.40     1141.37     54.03 o
   6  10   5      100.92      115.87     32.17 o
   7  10   5     1350.67     1335.26     61.50 o
   8  10   5        0.16       24.69     31.68 o
   9  10   5      246.14      193.60     36.03 o
  -8  11   5       16.10       75.09     35.70 o
  -7  11   5      348.36      358.46     45.41 o
  -6  11   5      429.04      350.48     44.61 o
  -5  11   5      209.91      217.51     38.42 o
  -4  11   5     1115.85      965.43     69.77 o
  -3  11   5      638.67      719.69     96.89 o
  -2  11   5       42.66       24.41     26.30 o
  -1  11   5      548.11      588.45     40.63 o
   0  11   5     1427.26     1495.40     59.86 o
   1  11   5      109.42       61.65     26.48 o
   2  11   5     1989.73     1957.78     67.74 o
   3  11   5      394.16      436.24     45.33 o
   4  11   5       15.59       20.01     28.54 o
   5  11   5      188.55      226.84     36.63 o
   6  11   5      672.98      624.49     45.87 o
   7  11   5       43.50       65.00     33.70 o
   8  11   5      159.44      212.89     38.08 o
   9  11   5       31.59       62.13     83.20 o
  -7  12   5        8.80      -13.92     35.59 o
  -6  12   5        9.76       -7.54     35.64 o
  -5  12   5      118.24      100.16     43.93 o
  -4  12   5      791.68      843.29     54.88 o
  -3  12   5        4.91        2.61     42.27 o
  -2  12   5      617.29      648.86     44.74 o
  -1  12   5        4.58      -34.50     25.80 o
   0  12   5        9.61       -0.92     27.39 o
   1  12   5      237.27      281.31     34.46 o
   2  12   5      232.39      401.90     73.72 o
   3  12   5       39.61       -1.75     28.62 o
   4  12   5     1048.01     1061.69     65.25 o
   5  12   5      916.80     1053.14     56.99 o
   6  12   5        2.09      -26.60     31.10 o
   7  12   5      376.14      377.57     69.62 o
   8  12   5      525.50      516.60     47.89 o
  -7  13   5       34.73       32.65     88.46 o
  -6  13   5      240.62      253.37     44.17 o
  -5  13   5       14.05       22.17     38.07 o
  -4  13   5      392.56      283.40     44.67 o
  -3  13   5      252.13      225.93     56.19 o
  -2  13   5      303.53      448.64     91.62 o
  -1  13   5      118.58       95.07     30.80 o
   0  13   5     3514.46     3562.65    109.14 o
   1  13   5      204.83       97.41     48.40 o
   2  13   5      189.48      146.88    111.10 o
   3  13   5      429.29      487.96     51.73 o
   4  13   5       87.28      100.53     38.76 o
   5  13   5        7.14      -26.12     31.95 o
   6  13   5      547.45      491.59     48.23 o
   7  13   5       10.51        8.22     32.38 o
  -6  14   5       24.73       26.66     55.38 o
  -5  14   5      163.03      150.80     43.37 o
  -4  14   5       36.82      -52.17     35.92 o
  -3  14   5       35.57        8.17     50.91 o
  -2  14   5        5.94      -35.86     46.84 o
  -1  14   5       96.31       85.86     33.32 o
   0  14   5       28.01      -19.87     43.46 o
   1  14   5       48.45       58.45     49.89 o
   2  14   5      739.24      803.47     63.77 o
   3  14   5        5.42      -35.28     33.22 o
   4  14   5       55.29       80.25     37.10 o
   5  14   5      267.41      248.05     42.45 o
   6  14   5      214.17      289.29     43.76 o
  -5  15   5      285.77      208.52     96.89 o
  -4  15   5        4.12      -15.52     48.72 o
  -3  15   5      600.94      557.96     74.77 o
  -2  15   5      103.86      270.15     87.41 o
  -1  15   5       27.50       22.12     61.08 o
   0  15   5       13.14      -34.43     44.68 o
   1  15   5      807.73      921.63     85.63 o
   2  15   5        0.72      -35.56     34.06 o
   3  15   5      562.63      581.54     50.92 o
   4  15   5       40.28       69.55     62.46 o
   5  15   5       65.16       65.06     38.76 o
  -3  16   5       13.70       22.69     63.19 o
   1  16   5        4.27        9.99     91.62 o
   2  16   5       22.60       12.78     52.31 o
   3  16   5      265.82      478.40    119.00 o
   4  16   5       14.77        5.27     61.08 o
  -1 -16   6        1.45        5.11    102.15 o
   0 -16   6       43.29       20.80     52.02 o
  -3 -15   6       20.16      162.66    149.54 o
  -2 -15   6      410.20      383.17     67.46 o
  -1 -15   6      125.36       83.96     53.24 o
   0 -15   6       42.28        2.07     48.57 o
   3 -15   6       38.42      -10.18     46.90 o
   4 -15   6      177.44      209.41     58.70 o
  -4 -14   6       17.53      -53.38     45.05 o
  -3 -14   6      371.62      306.74     73.19 o
  -2 -14   6       39.06      -45.76     57.40 o
  -1 -14   6       50.61       11.54     49.88 o
   0 -14   6      113.01       73.91     52.59 o
   1 -14   6      292.40      371.47     62.50 o
   2 -14   6        9.03        4.09     48.44 o
   3 -14   6       98.18       80.94     52.11 o
   4 -14   6      127.53       88.50     71.09 o
   5 -14   6      182.28      191.98     58.37 o
  -5 -13   6      311.90      362.10    121.64 o
  -4 -13   6       25.15       49.35     49.01 o
  -3 -13   6      237.46      187.60     56.93 o
  -2 -13   6       64.79       24.91     48.67 o
  -1 -13   6     1270.08     1260.15    154.81 o
   0 -13   6        0.23      -31.64     45.28 o
   1 -13   6      540.84      593.87     46.25 o
   2 -13   6      105.11       83.96     32.59 o
   3 -13   6       70.94       55.79     50.26 o
   4 -13   6       16.66      -42.70     48.03 o
   5 -13   6      434.70      483.47     70.74 o
   6 -13   6       10.15       56.21     39.46 o
  -7 -12   6       45.60       31.59     55.82 o
  -6 -12   6      156.51      119.30     31.77 o
  -5 -12   6      175.37      135.65     30.99 o
  -4 -12   6      115.88      111.23     29.13 o
  -3 -12   6       19.16       39.26     24.55 o
  -2 -12   6      397.82      398.52     46.21 o
  -1 -12   6        2.13      -27.13     34.20 o
   0 -12   6       47.13        9.33     22.01 o
   1 -12   6      860.80      905.76     52.09 o
   2 -12   6        1.25       42.08     28.84 o
   3 -12   6      830.32      911.71     78.15 o
   4 -12   6      130.04      114.10    134.80 o
   5 -12   6       84.89       65.79     51.75 o
   6 -12   6        3.61      -50.86     33.90 o
   7 -12   6      496.22      497.56     53.72 o
  -8 -11   6        9.67        0.27     40.58 o
  -7 -11   6       25.16       17.84     28.12 o
  -6 -11   6      784.72      863.36     48.20 o
  -5 -11   6      159.63      139.32     30.37 o
  -4 -11   6      401.62      434.86     35.99 o
  -3 -11   6      117.90       61.79     25.11 o
  -2 -11   6      356.90      340.34     32.07 o
  -1 -11   6      696.02      776.37     40.40 o
   0 -11   6     1471.42     1559.11     62.63 o
   1 -11   6        1.14      -35.76     25.37 o
   2 -11   6     1084.98     1116.52     54.62 o
   3 -11   6      292.08      263.16     38.76 o
   4 -11   6       47.36      -15.17     81.09 o
   5 -11   6       32.05       23.31     38.06 o
   6 -11   6      189.99       77.93     47.43 o
   7 -11   6        5.12      -19.64     35.56 o
   8 -11   6       35.30       22.71     37.59 o
  -8 -10   6      313.88      307.47     47.72 o
  -7 -10   6        1.39      -22.19     23.44 o
  -6 -10   6      352.73      374.59     30.88 o
  -5 -10   6        0.23       -6.89     25.35 o
  -4 -10   6      703.41      726.79     35.60 o
  -3 -10   6        9.58       12.99     23.14 o
  -2 -10   6      858.29      919.12     42.77 o
  -1 -10   6       71.80       59.04     19.53 o
   0 -10   6       25.47        2.73     29.77 o
   1 -10   6       38.29        8.54     24.97 o
   2 -10   6      595.72      617.05     41.11 o
   3 -10   6      381.58      369.95     36.12 o
   4 -10   6      980.11     1019.58     75.21 o
   5 -10   6      691.74      617.46     53.91 o
   6 -10   6      453.72      344.73     43.90 o
   7 -10   6      196.03      119.77     38.93 o
   8 -10   6      749.95      814.27     82.54 o
   9 -10   6       13.39      121.11     93.73 o
  -9  -9   6      119.11      167.18     31.34 o
  -8  -9   6        4.63      -27.72     25.90 o
  -7  -9   6        2.96        6.24     24.27 o
  -6  -9   6     1507.81     1520.83     48.42 o
  -5  -9   6       97.19       93.72     21.40 o
  -4  -9   6      858.43      922.71     56.78 o
  -3  -9   6      861.43      841.28     31.01 o
  -2  -9   6      618.53      660.80     26.13 o
  -1  -9   6       49.61       63.49     13.76 o
   0  -9   6     3050.68     3035.97     84.63 o
   1  -9   6        4.40      -19.40     22.16 o
   2  -9   6      913.70      948.49     52.90 o
   3  -9   6      309.92      287.53     31.10 o
   4  -9   6      614.57      646.00     60.30 o
   5  -9   6       20.18       39.69     30.63 o
   6  -9   6      744.63      704.25     51.24 o
   7  -9   6        1.66       29.31     33.02 o
   8  -9   6      243.28      183.44     40.57 o
   9  -9   6        2.75      -18.71     32.47 o
  -9  -8   6      122.22      107.58     29.08 o
  -8  -8   6       65.47       89.96     28.91 o
  -7  -8   6      629.64      646.66     37.71 o
  -6  -8   6       69.59       76.57     21.98 o
  -5  -8   6      990.99     1085.26     38.35 o
  -4  -8   6      843.10      936.11     33.68 o
  -3  -8   6      115.60      109.49     17.48 o
  -2  -8   6       27.27       44.74     12.74 o
  -1  -8   6     1612.93     1593.07     49.63 o
   0  -8   6      225.11      162.01     26.94 o
   1  -8   6      147.08      149.91     27.08 o
   2  -8   6     3035.99     2946.82     82.52 o
   3  -8   6        3.49       -1.88     21.18 o
   4  -8   6     1016.69     1028.96     46.11 o
   5  -8   6      114.26       62.11     29.46 o
   6  -8   6      693.01      542.73     47.58 o
   7  -8   6       16.98       12.19     29.49 o
   8  -8   6     1214.55     1132.27     62.48 o
   9  -8   6       23.48       29.35     33.64 o
  10  -8   6      175.03      168.50    105.31 o
  -9  -7   6      382.61      377.11     34.71 o
  -8  -7   6       14.64        0.68     36.79 o
  -7  -7   6      571.38      581.45     35.00 o
  -6  -7   6       30.92       28.31     21.76 o
  -5  -7   6     2159.60     2135.22     60.36 o
  -4  -7   6      549.33      549.12     26.68 o
  -3  -7   6     2078.94     2061.69     41.90 o
  -2  -7   6      673.35      706.16     22.93 o
  -1  -7   6      107.49      122.45     30.25 o
   0  -7   6      279.00      290.09     34.20 o
   1  -7   6     4436.61     4100.87     99.75 o
   2  -7   6      130.27      133.23     24.78 o
   3  -7   6     3486.29     3379.66     88.17 o
   4  -7   6      138.52      111.28     23.78 o
   5  -7   6      219.38      199.74     31.25 o
   6  -7   6      169.34      178.97     32.04 o
   7  -7   6     1823.92     1793.49     71.54 o
   8  -7   6       31.84      -40.09     27.84 o
   9  -7   6       33.93       41.53     32.69 o
  10  -7   6      188.15      168.09     37.67 o
 -10  -6   6       18.71       33.70     74.77 o
  -9  -6   6       93.62       56.03     24.14 o
  -8  -6   6       26.81        6.64     27.36 o
  -7  -6   6     1071.50     1176.31     48.95 o
  -6  -6   6       44.71       39.91     20.43 o
  -5  -6   6       92.29      105.26     19.39 o
  -4  -6   6      589.51      529.38     26.92 o
  -3  -6   6     1549.57     1504.68     34.05 o
  -2  -6   6        0.42       -7.54     11.82 o
  -1  -6   6     1481.44     1486.07     49.56 o
   0  -6   6      328.98      316.98     26.16 o
   1  -6   6        1.22        7.68     18.59 o
   2  -6   6       10.80        4.66     19.08 o
   3  -6   6     1746.87     1742.25     51.88 o
   4  -6   6        0.41      -19.83     19.09 o
   5  -6   6     2059.49     1880.57     71.29 o
   6  -6   6      217.73      207.31     30.75 o
   7  -6   6        2.73       -6.88     26.36 o
   8  -6   6      166.24      188.92     33.40 o
   9  -6   6     1270.17     1232.96     61.09 o
  10  -6   6        0.44       24.98     30.81 o
 -10  -5   6      315.45      384.84     69.24 o
  -9  -5   6       52.46       13.58     31.80 o
  -8  -5   6      389.69      352.13     33.44 o
  -7  -5   6      299.07      302.26     28.28 o
  -6  -5   6       15.10       24.16     20.15 o
  -5  -5   6     2407.94     2355.47     59.21 o
  -4  -5   6      686.82      701.21     25.42 o
  -3  -5   6     1532.86     1549.25     45.23 o
  -2  -5   6     1071.35     1018.43     32.57 o
  -1  -5   6      562.07      505.11     21.72 o
   0  -5   6       55.01       18.32     17.11 o
   1  -5   6     6526.37     6188.25    133.59 o
   2  -5   6      209.60      189.62     21.49 o
   3  -5   6      529.11      556.07     30.33 o
   4  -5   6     1561.88     1435.76     51.65 o
   5  -5   6     1143.57     1087.82     46.24 o
   6  -5   6        1.66       -8.21     22.94 o
   7  -5   6     1373.85     1217.71     71.90 o
   8  -5   6        3.04        0.21     26.05 o
   9  -5   6      615.06      565.59     44.31 o
  10  -5   6       35.89       -3.49     28.80 o
 -10  -4   6      604.50      539.27     71.09 o
  -9  -4   6       19.05       28.52     35.02 o
  -8  -4   6        9.12        0.96     20.37 o
  -7  -4   6       69.55       56.19     20.92 o
  -6  -4   6     2204.26     2185.96     63.23 o
  -5  -4   6      275.99      297.29     32.30 o
  -4  -4   6     2967.49     2945.40     66.11 o
  -3  -4   6      824.64      836.41     25.03 o
  -2  -4   6      990.29      999.21     35.51 o
  -1  -4   6       14.84       -0.31      8.91 o
   0  -4   6     5947.61     5704.85    121.88 o
   1  -4   6     1533.91     1423.67     44.60 o
   2  -4   6      317.43      315.12     22.71 o
   3  -4   6     4712.66     4805.76    107.04 o
   4  -4   6        5.23       -9.38     10.53 o
   5  -4   6      608.63      603.67     23.07 o
   6  -4   6      754.21      756.95     35.25 o
   7  -4   6     1699.74     1578.54     59.82 o
   8  -4   6      167.36      140.43     29.22 o
   9  -4   6     1125.05     1235.00     57.86 o
  10  -4   6       40.85       74.43     29.50 o
  11  -4   6       47.68       31.94     28.57 o
 -10  -3   6      437.96      429.37     66.65 o
  -9  -3   6        0.23       -9.66     43.11 o
  -8  -3   6      487.18      533.09     43.78 o
  -7  -3   6      575.34      572.26     32.54 o
  -6  -3   6      431.79      389.47     44.79 o
  -5  -3   6      234.69      249.37     18.17 o
  -4  -3   6     2451.70     2483.35     77.20 o
  -3  -3   6      964.93      979.81     32.82 o
  -2  -3   6     9415.23     9355.28    131.18 o
  -1  -3   6     3201.47     3258.84     60.16 o
   0  -3   6      522.89      537.12     16.47 o
   1  -3   6      959.29      903.29     34.34 o
   2  -3   6    19764.29    19941.17    268.31 o
   3  -3   6       97.33       88.65      9.70 o
   4  -3   6     1586.12     1559.50     30.06 o
   5  -3   6       16.67       -1.65     11.04 o
   6  -3   6      179.07      157.05     20.23 o
   7  -3   6      383.36      356.60     32.42 o
   8  -3   6      660.62      730.47     38.19 o
   9  -3   6       28.76       34.53     26.13 o
  10  -3   6      328.85      384.89     56.39 o
  11  -3   6      343.31      407.27     38.83 o
 -10  -2   6      223.46      121.90     53.55 o
  -9  -2   6      174.35      254.90     70.56 o
  -8  -2   6      915.09      884.86     68.86 o
  -7  -2   6        0.35       -3.55     17.56 o
  -6  -2   6     2350.16     2309.41     51.81 o
  -5  -2   6      479.18      525.08     26.75 o
  -4  -2   6      121.33      125.28     13.14 o
  -3  -2   6     2116.78     2088.92     49.35 o
  -2  -2   6     3431.32     3340.04     53.39 o
  -1  -2   6     1513.85     1604.46     36.59 o
   0  -2   6      349.41      314.61     16.12 o
   1  -2   6      921.41     1018.58     28.39 o
   2  -2   6      254.39      290.67     12.66 o
   3  -2   6      239.49      224.86     11.31 o
   4  -2   6     2099.33     2059.72     51.20 o
   5  -2   6       21.31        2.18     10.00 o
   6  -2   6     2948.42     2820.32     69.22 o
   7  -2   6       29.16       39.43     17.71 o
   8  -2   6      186.37      188.06     23.62 o
   9  -2   6       63.91       60.04     22.29 o
  10  -2   6     2072.50     2084.06     69.39 o
  11  -2   6        4.63       16.50     25.88 o
 -11  -1   6        5.78      -93.73     64.24 o
 -10  -1   6       54.70      -34.58     46.54 o
  -9  -1   6     1211.94     1354.63    108.47 o
  -8  -1   6       17.76       50.22     19.34 o
  -7  -1   6      196.57      182.67     21.87 o
  -6  -1   6     1535.08     1538.99     37.18 o
  -5  -1   6       10.09       23.70     14.39 o
  -4  -1   6     5628.48     5654.63    129.07 o
  -3  -1   6     1241.94     1139.23     28.86 o
  -2  -1   6      586.60      562.22     18.69 o
  -1  -1   6     2681.29     2503.33     49.85 o
   0  -1   6       43.59       10.24     10.79 o
   1  -1   6      222.04      190.84     14.21 o
   2  -1   6     9796.00     9393.33    138.52 o
   3  -1   6     2991.15     2937.97     43.50 o
   4  -1   6      597.05      626.34     21.75 o
   5  -1   6     2798.75     2732.59     46.94 o
   6  -1   6     2009.41     1921.80     62.15 o
   7  -1   6      208.24      239.24     22.58 o
   8  -1   6     1269.54     1182.86     50.87 o
   9  -1   6      144.71      153.11     24.78 o
  10  -1   6       52.73       35.42     23.75 o
  11  -1   6        3.03        0.09     22.11 o
 -11   0   6      105.78      107.42     78.98 o
 -10   0   6        3.75       22.15     46.50 o
  -9   0   6      924.61      966.11     65.24 o
  -8   0   6       16.78      -12.52     17.72 o
  -7   0   6       48.58       -2.53     17.17 o
  -6   0   6        1.27        5.72     12.49 o
  -5   0   6     5486.45     5271.61     87.15 o
  -4   0   6      227.87      252.81     13.71 o
  -3   0   6     1359.92     1310.95     26.08 o
  -2   0   6       16.33       16.17      8.33 o
  -1   0   6     2801.96     2824.52     62.05 o
   0   0   6       93.99       91.92     12.64 o
   1   0   6     1525.05     1369.59     28.41 o
   2   0   6     1397.74     1388.09     38.01 o
   3   0   6       31.69       11.31      8.30 o
   4   0   6     4012.84     3902.43     62.49 o
   5   0   6     1049.39     1074.99     26.82 o
   6   0   6      793.32      791.87     28.61 o
   7   0   6      294.12      298.70     24.39 o
   8   0   6     1224.27     1228.54     68.61 o
   9   0   6      456.86      479.54     30.99 o
  10   0   6      813.79      779.94     54.96 o
  11   0   6      355.64      375.27     27.97 o
 -11   1   6      121.14      179.03     83.20 o
 -10   1   6      227.21      247.76     53.43 o
  -9   1   6      966.88     1058.42     45.96 o
  -8   1   6       46.11       61.53     18.99 o
  -7   1   6      671.66      712.56     33.13 o
  -6   1   6     1153.15     1133.01     34.80 o
  -5   1   6      438.51      481.65     20.97 o
  -4   1   6     3157.43     3327.36     51.20 o
  -3   1   6     7640.33     7422.09    105.85 o
  -2   1   6      710.29      788.82     17.33 o
  -1   1   6    12412.86    12251.40    149.61 o
   0   1   6      538.83      530.53     17.58 o
   1   1   6     4340.54     4307.87     91.13 o
   2   1   6      337.86      413.03     12.29 o
   3   1   6    11872.40    12043.88    142.25 o
   4   1   6      286.09      331.91     15.08 o
   5   1   6     3661.61     3796.47     78.91 o
   6   1   6      190.07      164.19     17.11 o
   7   1   6      874.87      846.28     44.43 o
   8   1   6      106.13       73.78     21.48 o
   9   1   6      909.70      960.24     49.84 o
  10   1   6        7.78      -23.41     20.88 o
  11   1   6      564.37      578.40     67.46 o
 -10   2   6      382.57      358.54     47.60 o
  -9   2   6      228.67      295.35     25.91 o
  -8   2   6      470.65      465.29     27.90 o
  -7   2   6     1193.93     1134.15     38.37 o
  -6   2   6      647.73      597.20     27.07 o
  -5   2   6     1918.64     1864.55     50.10 o
  -4   2   6     1505.75     1454.57     28.69 o
  -3   2   6     1678.96     1693.82     30.86 o
  -2   2   6     4405.49     4346.37     58.10 o
  -1   2   6     5052.99     5109.48    110.50 o
   0   2   6        2.09      -14.32      9.55 o
   1   2   6     3851.93     3848.17     58.16 o
   2   2   6      871.85      927.94     21.77 o
   3   2   6       10.69       12.59      8.16 o
   4   2   6       60.11       84.61     11.27 o
   5   2   6     4908.39     4672.49     80.96 o
   6   2   6      947.11      966.04     31.13 o
   7   2   6      686.76      680.56     32.24 o
   8   2   6       13.25      -12.24     18.53 o
   9   2   6     1105.94     1027.98     73.63 o
  10   2   6       15.49       11.90     26.93 o
  11   2   6      324.80      302.16     71.30 o
 -10   3   6       70.64      102.04     32.32 o
  -9   3   6      156.74      163.53     24.50 o
  -8   3   6     1544.88     1512.74     47.06 o
  -7   3   6        0.84        2.84     17.35 o
  -6   3   6     1218.44     1155.79     37.06 o
  -5   3   6      165.86      169.61     16.77 o
  -4   3   6      123.45      133.01     11.40 o
  -3   3   6     1875.88     1752.12     31.84 o
  -2   3   6     3413.09     3423.56     47.94 o
  -1   3   6      740.87      742.42     19.59 o
   0   3   6      278.83      217.76     18.02 o
   1   3   6     6991.96     7105.49    135.65 o
   2   3   6      189.29      214.46     13.18 o
   3   3   6     6276.70     6329.86     99.95 o
   4   3   6     7918.55     8050.21    124.66 o
   5   3   6        6.06       -5.12     15.49 o
   6   3   6     1070.35     1011.98     36.82 o
   7   3   6      218.47      250.06     26.99 o
   8   3   6        1.26       28.02     25.42 o
   9   3   6     1049.35      990.86     45.32 o
  10   3   6      252.44      256.07     28.56 o
  11   3   6        0.77      -38.26     53.06 o
 -10   4   6      642.36      645.63     41.82 o
  -9   4   6       21.92        3.54     23.70 o
  -8   4   6      524.00      539.30     31.35 o
  -7   4   6       15.73       35.94     18.91 o
  -6   4   6     1438.93     1389.81     41.39 o
  -5   4   6       88.30       99.57     21.71 o
  -4   4   6     6756.66     6613.95     92.45 o
  -3   4   6       84.43      106.26     12.04 o
  -2   4   6     1052.09     1009.73     21.30 o
  -1   4   6       58.21       44.74      9.00 o
   0   4   6     2248.26     2101.35     55.42 o
   1   4   6      581.42      672.54     28.41 o
   2   4   6      532.01      516.43     20.49 o
   3   4   6      627.48      594.07     24.27 o
   4   4   6     1626.21     1743.96     57.14 o
   5   4   6      404.57      404.26     24.60 o
   6   4   6     1098.03     1045.71     55.18 o
   7   4   6       67.88       23.06     21.62 o
   8   4   6     1173.75     1209.12     49.70 o
   9   4   6     1490.29     1440.81     55.61 o
  10   4   6        2.49        8.29     39.37 o
  11   4   6      659.71      697.89     86.69 o
 -10   5   6      212.16      168.57     31.76 o
  -9   5   6       32.45       41.47     27.87 o
  -8   5   6      442.09      446.11     30.57 o
  -7   5   6      394.73      392.50     27.91 o
  -6   5   6      125.54      124.99     19.80 o
  -5   5   6      591.02      619.06     44.27 o
  -4   5   6       15.84       15.09     12.50 o
  -3   5   6      344.84      379.31     15.94 o
  -2   5   6     6056.19     5833.17     85.44 o
  -1   5   6      177.98      200.49     14.76 o
   0   5   6     6170.22     6027.63    129.14 o
   1   5   6      594.31      593.08     29.39 o
   2   5   6     5285.63     5526.04     97.50 o
   3   5   6       38.47       22.10     12.62 o
   4   5   6     9738.08     9714.01    150.09 o
   5   5   6      223.73      234.96     22.35 o
   6   5   6     2230.47     2076.93    111.77 o
   7   5   6        7.59       12.30     21.77 o
   8   5   6      752.08      729.91     39.90 o
   9   5   6      138.82      111.59     32.23 o
  10   5   6      195.05      161.55     53.05 o
  11   5   6      127.58      306.46    104.26 o
 -10   6   6      316.48      305.80     37.34 o
  -9   6   6      546.49      654.48     68.39 o
  -8   6   6       80.07       62.37     29.20 o
  -7   6   6     1309.44     1288.83     48.91 o
  -6   6   6     1047.96     1108.68     38.62 o
  -5   6   6       47.27       44.54     16.98 o
  -4   6   6      363.48      407.59     20.96 o
  -3   6   6     5155.75     5017.23     77.73 o
  -2   6   6      124.28      140.63     13.08 o
  -1   6   6     1744.89     1653.56     35.50 o
   0   6   6     2141.54     2098.05     58.97 o
   1   6   6      206.61      245.96     22.85 o
   2   6   6      547.94      596.89     30.52 o
   3   6   6      203.81      200.46     19.80 o
   4   6   6     1644.57     1676.19     57.30 o
   5   6   6      501.60      489.34     33.35 o
   6   6   6     1553.66     1532.58     54.56 o
   7   6   6      286.52      264.52     32.28 o
   8   6   6      398.32      365.19     33.72 o
   9   6   6        8.67       -4.24     24.17 o
  10   6   6      151.02      136.45     28.91 o
 -10   7   6        0.29       49.50     83.20 o
  -9   7   6       12.40       39.32     30.89 o
  -8   7   6        6.49       22.78     29.78 o
  -7   7   6      878.28      880.18     48.53 o
  -6   7   6       72.48       52.13     21.91 o
  -5   7   6     1091.14     1059.64     36.30 o
  -4   7   6      615.21      582.51     25.96 o
  -3   7   6      154.96      130.22     15.69 o
  -2   7   6     3876.06     3693.31     79.52 o
  -1   7   6     4936.30     4661.66    108.86 o
   0   7   6       10.12       -1.78     19.34 o
   1   7   6     4144.88     3952.16     79.87 o
   2   7   6     6097.80     6068.42    181.65 o
   3   7   6      248.36      280.35     30.64 o
   4   7   6      940.24      949.07     41.72 o
   5   7   6     1766.21     1708.66     88.32 o
   6   7   6       78.58       53.49     25.17 o
   7   7   6      790.16      817.70     44.10 o
   8   7   6      340.06      362.03     35.14 o
   9   7   6       14.37      -12.30     25.52 o
  10   7   6      464.61      472.23     50.19 o
  -9   8   6      416.50      411.82     43.49 o
  -8   8   6       75.44      140.66     41.04 o
  -7   8   6      298.87      192.30     35.02 o
  -6   8   6       44.60       61.30     33.07 o
  -5   8   6     1214.61     1115.88     52.04 o
  -4   8   6      515.36      442.91     35.95 o
  -3   8   6     2702.70     2703.23     62.53 o
  -2   8   6       27.21       43.00     23.43 o
  -1   8   6       39.07       26.11     22.37 o
   0   8   6      793.49      679.23     37.44 o
   1   8   6      951.59      898.37     41.86 o
   2   8   6      550.54      562.41     35.00 o
   3   8   6      793.72      907.60     41.00 o
   4   8   6      210.18      198.54     29.61 o
   5   8   6      503.92      488.22     36.64 o
   6   8   6      190.24      178.70     30.55 o
   7   8   6      986.48      934.99     48.79 o
   8   8   6       55.50       31.03     28.20 o
   9   8   6      747.56      790.26     77.07 o
  10   8   6      628.89      637.78     65.51 o
  -9   9   6      343.04      339.52     51.80 o
  -8   9   6        4.85      -13.89     30.50 o
  -7   9   6      388.06      367.95     49.37 o
  -6   9   6      431.93      392.74     39.99 o
  -5   9   6       72.72       65.58     29.56 o
  -4   9   6      133.37      107.40     29.79 o
  -3   9   6      297.91      288.78     25.01 o
  -2   9   6       31.29        7.70     22.27 o
  -1   9   6     3403.55     3280.95     88.84 o
   0   9   6        2.79      -18.82     22.68 o
   1   9   6      736.29      663.86     39.60 o
   2   9   6     1409.71     1369.42     53.48 o
   3   9   6     3111.16     2988.37     81.72 o
   4   9   6      146.16      127.45     28.89 o
   5   9   6     3532.86     3491.25     96.52 o
   6   9   6      245.48      243.76     38.76 o
   7   9   6       30.89       -1.05     27.72 o
   8   9   6       83.04       32.90     30.13 o
   9   9   6      550.03      635.65     47.04 o
  -8  10   6      296.15      330.06     42.75 o
  -7  10   6        6.71       30.46     36.66 o
  -6  10   6      635.86      656.67     49.39 o
  -5  10   6      836.20      804.52     50.05 o
  -4  10   6      165.44      169.70     33.15 o
  -3  10   6      203.04      199.67    116.37 o
  -2  10   6     1571.94     1560.51     83.00 o
  -1  10   6       45.38       36.39     33.58 o
   0  10   6      115.56      123.15     26.90 o
   1  10   6      401.42      449.10     35.32 o
   2  10   6       24.55       15.29     23.20 o
   3  10   6      342.14      271.59     85.83 o
   4  10   6      175.21      210.67     50.78 o
   5  10   6      108.36      122.15     32.53 o
   6  10   6      129.23      103.20     31.06 o
   7  10   6      980.68      892.24     53.05 o
   8  10   6      147.97       99.64     41.04 o
   9  10   6       34.21       -5.42     30.28 o
  -8  11   6        0.56       52.31     81.09 o
  -7  11   6        2.71       62.73     35.48 o
  -6  11   6      565.48      658.33     52.09 o
  -5  11   6       79.26       76.69     33.56 o
  -4  11   6      505.12      469.11     44.17 o
  -3  11   6      230.89      222.97     50.97 o
  -2  11   6      416.84      392.03     45.22 o
  -1  11   6      698.25      743.92     45.20 o
   0  11   6     1787.36     1624.40     63.29 o
   1  11   6       92.38       83.11     28.48 o
   2  11   6     1104.47     1219.07     55.63 o
   3  11   6     1737.61     1701.60    120.20 o
   4  11   6      210.40      226.65     35.65 o
   5  11   6      178.36      195.59     35.35 o
   6  11   6     1604.37     1582.11     79.35 o
   7  11   6        3.33      -66.12     44.08 o
   8  11   6      197.05      256.75     40.27 o
   9  11   6       36.28      -49.50     84.25 o
  -7  12   6        9.28        4.32     37.55 o
  -6  12   6        0.37        3.30     35.21 o
  -5  12   6      779.37      790.20     55.70 o
  -4  12   6      738.57      740.70     58.17 o
  -3  12   6       11.45        2.28     98.99 o
  -2  12   6     1409.55     1378.64     60.53 o
  -1  12   6      200.87      263.97     34.37 o
   0  12   6       48.99       27.94     28.03 o
   1  12   6      120.84      115.22     30.69 o
   2  12   6      589.29      540.39     95.31 o
   3  12   6       31.38      -22.12     33.43 o
   4  12   6      749.15      840.93     68.10 o
   5  12   6      299.46      311.08     40.98 o
   6  12   6        0.03      -32.47     32.06 o
   7  12   6       26.29      -13.40     33.01 o
   8  12   6      452.12      490.06     79.28 o
  -6  13   6       68.76       69.39     38.66 o
  -5  13   6       53.91       46.18     38.21 o
  -4  13   6       98.74       80.40     38.13 o
  -3  13   6       12.92       26.54     48.03 o
  -2  13   6      444.50      465.88     65.13 o
  -1  13   6       50.45       98.95     31.57 o
   0  13   6     2144.32     2169.15     78.72 o
   1  13   6       61.54       89.58     48.25 o
   2  13   6        5.02       98.79     48.77 o
   3  13   6      243.24      257.90     40.63 o
   4  13   6      742.96      771.43     54.21 o
   5  13   6        0.61      -18.23     33.96 o
   6  13   6      640.47      675.53     53.53 o
   7  13   6      343.69      393.28     45.89 o
  -5  14   6      257.10      230.44     44.33 o
  -4  14   6      115.92       82.62     39.22 o
  -3  14   6      307.93      355.07     65.42 o
  -2  14   6        1.11       12.61     48.13 o
  -1  14   6      743.41      759.52     74.84 o
   0  14   6        7.46      -19.95    140.07 o
   1  14   6       23.96       86.57     50.91 o
   2  14   6       28.42       23.81     50.81 o
   3  14   6      101.88      106.69     38.43 o
   4  14   6        2.93      -50.43     33.62 o
   5  14   6      155.08      159.94     40.61 o
   6  14   6       91.10      103.67     39.47 o
  -4  15   6        1.17      -12.47     34.13 o
  -3  15   6      139.02       74.92     55.79 o
  -2  15   6      101.84      129.81     81.62 o
   0  15   6      120.93      111.25     83.72 o
   1  15   6      889.34      846.45     84.80 o
   2  15   6      228.31      188.16     85.31 o
   3  15   6      401.97      514.16     51.60 o
   4  15   6       42.85       74.48     38.17 o
   5  15   6      235.88      278.18     49.83 o
  -3  16   6      205.79      227.50     59.67 o
   1  16   6        1.73       42.51     51.27 o
   2  16   6        2.58      -17.94     34.51 o
   3  16   6      113.28      112.17     40.29 o
  -3 -15   7        5.17      -57.28     92.15 o
  -2 -15   7       71.87      -32.02     48.25 o
  -1 -15   7      293.77      360.96     81.09 o
   0 -15   7        7.86        4.32     49.32 o
   4 -15   7       39.05      144.62     61.61 o
  -4 -14   7        2.54       55.51     52.06 o
  -3 -14   7     1010.30      980.06     88.80 o
  -2 -14   7       35.89        4.35     56.87 o
  -1 -14   7       30.28      -29.42     90.04 o
   0 -14   7        7.92       12.99     53.18 o
   1 -14   7      344.40      505.86     70.03 o
   2 -14   7       20.47       21.06     44.30 o
   3 -14   7      186.06      238.37    113.21 o
   4 -14   7      242.95      115.90     53.15 o
   5 -14   7       68.24       11.42     46.70 o
  -5 -13   7       13.02      -12.35     44.50 o
  -4 -13   7      260.08      187.73     57.42 o
  -3 -13   7       83.33       14.43     73.19 o
  -2 -13   7       37.55      -62.37     45.25 o
  -1 -13   7      930.36      911.27     83.36 o
   0 -13   7        1.41      -57.09     44.22 o
   1 -13   7      243.38      239.27     44.22 o
   2 -13   7       59.75       38.68     47.25 o
   3 -13   7      308.34      314.98     62.02 o
   4 -13   7        0.20      -59.50     46.01 o
   5 -13   7      506.44      529.73    104.26 o
   6 -13   7        7.60      -52.45     34.97 o
  -7 -12   7       20.33       57.92     56.87 o
  -6 -12   7       95.73       59.59     30.03 o
  -5 -12   7      341.48      305.52     36.79 o
  -4 -12   7       15.10       -9.80     27.73 o
  -3 -12   7       87.07       43.34     26.40 o
  -2 -12   7      414.06      434.36     37.16 o
  -1 -12   7       59.87       28.78     26.91 o
   0 -12   7      726.63      724.61     42.55 o
   1 -12   7      701.63      742.93     48.92 o
   2 -12   7       83.57      101.09     31.92 o
   3 -12   7       38.35      -64.22     42.81 o
   4 -12   7      508.33      466.70     86.36 o
   5 -12   7       31.40      153.86     55.47 o
   6 -12   7        4.31      -50.00     40.75 o
   7 -12   7      387.06      402.81     78.74 o
  -7 -11   7        6.50      -31.56     26.75 o
  -6 -11   7      406.35      487.81     41.83 o
  -5 -11   7        5.12      -16.93     26.84 o
  -4 -11   7      312.01      320.22     35.11 o
  -3 -11   7      433.91      417.68     35.94 o
  -2 -11   7      102.27      110.96     33.29 o
  -1 -11   7       58.94       18.46     22.88 o
   0 -11   7      760.92      733.88     46.96 o
   1 -11   7      382.01      303.64     36.13 o
   2 -11   7      283.45      334.81     41.04 o
   3 -11   7      454.27      431.36    107.95 o
   4 -11   7       24.84        1.40     44.66 o
   5 -11   7      506.69      421.55     66.43 o
   6 -11   7      738.83      770.46     58.03 o
   7 -11   7        4.74       45.06     37.11 o
   8 -11   7      182.67       -1.05     76.88 o
  -8 -10   7      501.35      505.78     42.43 o
  -7 -10   7       11.10       20.85     28.46 o
  -6 -10   7      280.60      296.57     35.35 o
  -5 -10   7      132.39      163.30     30.86 o
  -4 -10   7      455.16      462.24     37.55 o
  -3 -10   7       19.12       33.51     26.50 o
  -2 -10   7     1459.54     1540.80     64.60 o
  -1 -10   7       39.21       30.04     19.34 o
   0 -10   7        1.35       -9.91     24.92 o
   1 -10   7      141.27      135.06     29.49 o
   2 -10   7      792.62      893.90     48.40 o
   3 -10   7       29.45       44.17     26.49 o
   4 -10   7      744.03      783.95     95.83 o
   5 -10   7      370.04      313.06     45.91 o
   6 -10   7       21.75       66.47     35.56 o
   7 -10   7       20.65       52.69     37.28 o
   8 -10   7      216.76      189.39     45.55 o
  -8  -9   7      160.90      154.86     33.23 o
  -7  -9   7      310.68      322.00     37.55 o
  -6  -9   7      827.59      848.64     47.74 o
  -5  -9   7      467.94      477.57     47.87 o
  -4  -9   7       28.11       12.26     21.23 o
  -3  -9   7      418.41      400.48     33.16 o
  -2  -9   7      987.81      946.91     43.41 o
  -1  -9   7       16.62        5.26     23.43 o
   0  -9   7     3888.82     3795.58    115.52 o
   1  -9   7      114.57      131.14     27.23 o
   2  -9   7      582.84      608.28     39.61 o
   3  -9   7      370.23      405.49     48.48 o
   4  -9   7     2203.04     2250.44    106.84 o
   5  -9   7        8.33       27.45     30.25 o
   6  -9   7     1213.59     1352.15    136.03 o
   7  -9   7        1.60      -38.37     32.08 o
   8  -9   7       45.85       61.10     37.38 o
   9  -9   7       30.58       34.51     34.76 o
  -9  -8   7      176.10      162.89     32.18 o
  -8  -8   7       50.65       71.29     29.04 o
  -7  -8   7      495.28      548.94     48.03 o
  -6  -8   7      319.04      279.91     32.84 o
  -5  -8   7     1158.56     1186.81     44.83 o
  -4  -8   7      381.78      364.22     28.51 o
  -3  -8   7       54.13       10.84     21.52 o
  -2  -8   7       53.96       59.53     18.33 o
  -1  -8   7     2651.15     2511.47     74.08 o
   0  -8   7      368.29      384.99     33.01 o
   1  -8   7      727.58      729.03     40.79 o
   2  -8   7      337.86      374.63     32.64 o
   3  -8   7      480.49      466.72     34.68 o
   4  -8   7      568.73      559.46     37.14 o
   5  -8   7      437.91      404.34     39.38 o
   6  -8   7      246.79      268.38     37.10 o
   7  -8   7        3.04      -43.00     28.66 o
   8  -8   7      548.26      463.70     46.97 o
   9  -8   7       41.77       36.32     37.25 o
  -9  -7   7      181.13      145.28     29.53 o
  -8  -7   7        3.24       -2.59     39.51 o
  -7  -7   7      757.56      706.81     44.69 o
  -6  -7   7      201.77      183.76     28.86 o
  -5  -7   7     1778.76     1722.98     60.09 o
  -4  -7   7       39.71       40.72     22.81 o
  -3  -7   7      602.40      582.93     34.80 o
  -2  -7   7        1.07        9.57     16.96 o
  -1  -7   7      551.40      585.44     35.36 o
   0  -7   7     1230.87     1196.78     54.87 o
   1  -7   7     2330.00     2160.85     66.85 o
   2  -7   7      141.33      157.22     43.93 o
   3  -7   7     1426.34     1318.13     52.09 o
   4  -7   7      377.38      367.14     30.55 o
   5  -7   7      371.26      326.38     35.99 o
   6  -7   7       61.69       45.85     29.17 o
   7  -7   7     2140.56     2072.95     78.06 o
   8  -7   7       46.03        9.14     30.68 o
   9  -7   7       29.44       58.83     34.19 o
  10  -7   7       37.74       46.68     39.78 o
 -10  -6   7       60.34       35.81     69.51 o
  -9  -6   7      123.94      146.63     30.78 o
  -8  -6   7        3.24      -27.90     23.45 o
  -7  -6   7     2317.29     2269.60     70.97 o
  -6  -6   7       69.98       58.22     24.56 o
  -5  -6   7      187.72      194.39     26.80 o
  -4  -6   7       75.85       88.68     24.93 o
  -3  -6   7     2605.13     2670.39     64.17 o
  -2  -6   7       67.37       70.70     22.53 o
  -1  -6   7     2605.04     2545.37     69.98 o
   0  -6   7       15.28       15.32     20.17 o
   1  -6   7        4.56      -10.91     19.06 o
   2  -6   7      498.47      494.85     31.98 o
   3  -6   7     2059.31     2134.42     65.00 o
   4  -6   7      231.85      240.48     27.06 o
   5  -6   7     1421.06     1309.02     56.26 o
   6  -6   7       23.34      -21.95     25.30 o
   7  -6   7      112.69       93.75     29.91 o
   8  -6   7       90.92       90.14     37.09 o
   9  -6   7      559.90      558.73     64.01 o
  10  -6   7       53.77       -5.94     29.98 o
 -10  -5   7      282.98      384.39     97.94 o
  -9  -5   7        2.33        0.70     21.46 o
  -8  -5   7      753.02      798.47     58.73 o
  -7  -5   7      420.68      426.67     33.44 o
  -6  -5   7       12.84        1.06     21.83 o
  -5  -5   7      225.52      253.49     27.17 o
  -4  -5   7     1365.10     1306.31     48.89 o
  -3  -5   7       77.36       83.89     16.42 o
  -2  -5   7      152.35      142.58     16.05 o
  -1  -5   7     1292.33     1349.42     37.88 o
   0  -5   7       26.11        0.66     18.48 o
   1  -5   7     2020.08     1838.42     55.91 o
   2  -5   7      341.07      327.69     26.69 o
   3  -5   7      869.50      926.89     39.74 o
   4  -5   7      535.71      524.77     27.64 o
   5  -5   7     3702.64     3424.68     92.63 o
   6  -5   7       15.23      -28.18     22.97 o
   7  -5   7     2255.97     2125.39     73.02 o
   8  -5   7      434.90      417.43     39.44 o
   9  -5   7       34.11       40.12     44.99 o
  10  -5   7       35.37        8.60     30.00 o
 -10  -4   7       99.59      207.93     60.85 o
  -9  -4   7        6.49       -5.82     22.66 o
  -8  -4   7      202.31      222.10     28.53 o
  -7  -4   7       84.20      106.08     23.94 o
  -6  -4   7     1091.20     1142.57     46.34 o
  -5  -4   7       22.13       -4.72     18.88 o
  -4  -4   7     3382.87     3410.25     81.48 o
  -3  -4   7      178.65      207.68     16.32 o
  -2  -4   7      929.60      962.84     33.77 o
  -1  -4   7      273.35      306.16     16.42 o
   0  -4   7    27973.62    27610.89    529.15 o
   1  -4   7     2546.73     2590.62     67.26 o
   2  -4   7     1253.70     1338.81     52.29 o
   3  -4   7      212.19      220.59     15.23 o
   4  -4   7     1661.10     1780.72     37.92 o
   5  -4   7        9.20      -10.49     14.60 o
   6  -4   7      115.51      111.32     28.21 o
   7  -4   7      866.40      965.33     58.30 o
   8  -4   7       30.80       12.60     25.70 o
   9  -4   7      974.00      973.59     52.92 o
  10  -4   7       24.70        4.07     28.62 o
  11  -4   7       37.25       70.80     30.91 o
 -10  -3   7      409.03      380.40     66.50 o
  -9  -3   7       12.50      -14.89     27.36 o
  -8  -3   7      315.38      302.87     28.51 o
  -7  -3   7      584.40      627.37     35.59 o
  -6  -3   7      228.21      252.30     26.28 o
  -5  -3   7       24.90        6.33     16.23 o
  -4  -3   7     3281.18     3222.50     71.17 o
  -3  -3   7       19.46       -0.87     12.66 o
  -2  -3   7      310.19      318.38     18.05 o
  -1  -3   7      178.73      192.04     13.84 o
   0  -3   7     2309.69     2294.33     60.14 o
   1  -3   7     6136.91     6182.22    114.40 o
   2  -3   7    10214.01     9833.13    158.40 o
   3  -3   7      308.16      299.36     15.57 o
   4  -3   7      866.35      904.98     24.41 o
   5  -3   7      487.05      503.51     21.28 o
   6  -3   7      254.46      296.33     24.31 o
   7  -3   7       42.89       43.76     19.54 o
   8  -3   7     2594.98     2566.32     67.43 o
   9  -3   7       22.95      -24.84     31.74 o
  10  -3   7      362.03      423.06     39.45 o
  11  -3   7      125.54      197.48     40.59 o
 -10  -2   7       18.59       -3.93     45.43 o
  -9  -2   7      142.64      180.85     37.55 o
  -8  -2   7      472.79      546.84     33.11 o
  -7  -2   7      706.25      735.81     37.06 o
  -6  -2   7     3218.67     3086.84     87.40 o
  -5  -2   7     1493.65     1473.28     53.45 o
  -4  -2   7        1.56       -6.31     15.12 o
  -3  -2   7     3224.43     3162.13     64.27 o
  -2  -2   7     6789.26     6773.19    115.33 o
  -1  -2   7       74.04       66.93     12.93 o
   0  -2   7      255.83      343.31     22.32 o
   1  -2   7     1710.23     1620.09     47.49 o
   2  -2   7      277.44      334.31     14.08 o
   3  -2   7      620.40      616.80     17.38 o
   4  -2   7     1910.75     1887.84     34.02 o
   5  -2   7       14.60       22.88     11.53 o
   6  -2   7      623.79      667.55     30.00 o
   7  -2   7      348.56      307.42     25.47 o
   8  -2   7      348.17      378.83     28.94 o
   9  -2   7        0.02      -31.60     21.06 o
  10  -2   7      894.78      904.43     46.64 o
  11  -2   7        1.90       19.53     26.82 o
 -10  -1   7       72.27       30.00     47.79 o
  -9  -1   7      114.93      135.93     22.50 o
  -8  -1   7       18.21       19.43     26.95 o
  -7  -1   7     1536.22     1507.88     56.94 o
  -6  -1   7     2364.37     2217.08     63.95 o
  -5  -1   7      458.44      507.92     24.17 o
  -4  -1   7      169.41      206.92     16.80 o
  -3  -1   7      532.44      502.48     19.62 o
  -2  -1   7      592.82      617.23     22.71 o
  -1  -1   7      657.91      685.03     23.18 o
   0  -1   7     7084.23     7003.77    119.78 o
   1  -1   7      564.44      614.10     28.85 o
   2  -1   7     5711.89     5582.37     78.42 o
   3  -1   7     3090.77     3107.17     46.27 o
   4  -1   7      376.22      430.70     16.74 o
   5  -1   7     1858.70     1903.72     34.86 o
   6  -1   7     5315.40     5198.13    104.53 o
   7  -1   7       45.92       41.47     19.24 o
   8  -1   7     1821.42     1864.10     53.89 o
   9  -1   7      368.61      392.92     31.04 o
  10  -1   7       17.55       43.42     24.27 o
  11  -1   7       17.25       18.70     29.67 o
 -10   0   7       63.86       87.34     56.34 o
  -9   0   7       88.28       85.64     31.11 o
  -8   0   7        0.62       -3.21     21.28 o
  -7   0   7       19.53       28.92     26.01 o
  -6   0   7      542.06      531.63     27.24 o
  -5   0   7     5722.67     5412.63     85.59 o
  -4   0   7       34.96       14.13     10.04 o
  -3   0   7     2105.19     2161.96     52.59 o
  -2   0   7        4.77       10.35      9.00 o
  -1   0   7     3821.84     4022.47     62.59 o
   0   0   7       69.60       63.19      7.88 o
   1   0   7    17472.65    17567.13    255.36 o
   2   0   7       17.32        1.83      8.71 o
   3   0   7      465.71      539.76     16.92 o
   4   0   7      205.33      234.59     14.07 o
   5   0   7      731.94      736.73     21.13 o
   6   0   7      451.02      491.81     31.26 o
   7   0   7      667.46      664.89     32.57 o
   8   0   7      384.17      417.83     29.52 o
   9   0   7      804.62      824.28     47.76 o
  10   0   7      305.15      262.52     29.02 o
  11   0   7      198.41      207.89     26.42 o
 -10   1   7      437.93      458.44     57.09 o
  -9   1   7     1167.23     1060.79     47.97 o
  -8   1   7       52.55       71.94     23.52 o
  -7   1   7        9.64        9.22     18.18 o
  -6   1   7      725.15      701.58     29.89 o
  -5   1   7      772.49      794.43     27.08 o
  -4   1   7       72.55       53.01     10.70 o
  -3   1   7     8965.82     9064.04    120.65 o
  -2   1   7      240.62      239.73     11.12 o
  -1   1   7      316.46      368.10     15.37 o
   0   1   7      109.88      176.31     15.53 o
   1   1   7       39.07       21.48     12.14 o
   2   1   7     1043.22     1063.48     24.60 o
   3   1   7    12083.95    12510.64    155.39 o
   4   1   7     2859.68     3092.03     50.81 o
   5   1   7      929.16      911.64     24.83 o
   6   1   7       32.88       21.18     16.33 o
   7   1   7     5327.79     4972.18     98.75 o
   8   1   7       21.43        8.56     20.66 o
   9   1   7     1465.80     1529.65     51.12 o
  10   1   7        2.38       28.98     32.34 o
  11   1   7       87.73       85.39     22.09 o
 -10   2   7      185.60      169.03     32.28 o
  -9   2   7      164.28      188.12     25.01 o
  -8   2   7      462.57      520.14     30.08 o
  -7   2   7     1422.18     1394.49     43.55 o
  -6   2   7      118.73      131.65     19.26 o
  -5   2   7     1193.65     1149.10     32.96 o
  -4   2   7     3494.99     3583.43     55.37 o
  -3   2   7        5.36      -10.41      9.55 o
  -2   2   7     1710.38     1632.07     27.12 o
  -1   2   7    14930.13    14909.09    203.92 o
   0   2   7       37.44       28.95     14.52 o
   1   2   7     5962.89     5820.54    124.12 o
   2   2   7     2907.43     2830.50     47.02 o
   3   2   7       15.60       12.58      8.88 o
   4   2   7     1081.96     1074.89     26.52 o
   5   2   7     1883.57     1896.78     44.81 o
   6   2   7       24.56       16.64     22.16 o
   7   2   7      338.53      335.58     27.09 o
   8   2   7       25.30       -5.83     19.87 o
   9   2   7      203.95      246.18     28.03 o
  10   2   7        2.47       -7.15     24.17 o
  11   2   7      393.22      481.32     61.87 o
 -10   3   7       30.13       17.56     31.68 o
  -9   3   7        2.51      -24.03     21.98 o
  -8   3   7      760.47      787.47     35.58 o
  -7   3   7      309.16      312.09     25.23 o
  -6   3   7     2109.41     1962.39     49.98 o
  -5   3   7       36.65       39.90     14.90 o
  -4   3   7      571.93      637.88     19.14 o
  -3   3   7       47.82       67.53     10.71 o
  -2   3   7     1058.08      991.83     24.70 o
  -1   3   7     1643.05     1885.06     34.75 o
   0   3   7      227.28      158.66     18.56 o
   1   3   7     9012.53     9128.05    163.00 o
   2   3   7      297.73      345.62     25.38 o
   3   3   7      889.43      860.46     25.13 o
   4   3   7     4469.22     4673.23     79.64 o
   5   3   7      126.79      115.21     14.22 o
   6   3   7     1105.55     1080.66     45.61 o
   7   3   7     2916.32     3108.50     84.76 o
   8   3   7       30.73       24.28     29.51 o
   9   3   7      404.37      423.45     34.74 o
  10   3   7     1411.83     1402.41     56.29 o
  11   3   7        3.63       42.09     26.86 o
 -10   4   7      790.18      790.24     42.12 o
  -9   4   7      381.48      353.80     41.20 o
  -8   4   7       48.30       26.98     21.37 o
  -7   4   7      135.74      137.56     22.94 o
  -6   4   7      743.10      791.96     37.68 o
  -5   4   7      398.03      353.78     23.04 o
  -4   4   7     7935.83     7689.17    106.22 o
  -3   4   7     1025.45     1051.64     25.28 o
  -2   4   7     1228.34     1219.18     24.55 o
  -1   4   7     1228.42     1297.92     32.27 o
   0   4   7     7283.05     7136.37    149.14 o
   1   4   7      467.16      500.37     26.27 o
   2   4   7     3254.91     3142.43     61.55 o
   3   4   7      703.86      814.42     29.94 o
   4   4   7      135.39      143.60     20.02 o
   5   4   7      233.44      246.86     21.09 o
   6   4   7     1370.94     1407.41     52.93 o
   7   4   7       26.37       18.04     22.22 o
   8   4   7      959.88      982.26     46.63 o
   9   4   7      483.45      479.93     37.25 o
  10   4   7       43.33       39.88     24.73 o
  11   4   7      381.97      404.23     45.39 o
 -10   5   7       22.17       86.26     28.80 o
  -9   5   7      214.95      294.99     54.56 o
  -8   5   7     1105.26     1204.01     45.11 o
  -7   5   7      254.30      284.49     25.42 o
  -6   5   7      122.79      113.97     20.07 o
  -5   5   7      185.00      165.40     22.69 o
  -4   5   7      494.96      534.38     22.75 o
  -3   5   7      223.59      285.33     15.21 o
  -2   5   7     2295.50     2295.19     41.41 o
  -1   5   7       17.51        9.11     10.25 o
   0   5   7      783.74      782.89     37.09 o
   1   5   7      136.04      129.61     19.27 o
   2   5   7     2745.13     2617.24     67.90 o
   3   5   7      355.33      376.43     26.02 o
   4   5   7     7890.85     7616.97    144.99 o
   5   5   7      200.81      208.83     34.59 o
   6   5   7      573.54      551.74     53.35 o
   7   5   7       13.07      -21.34     22.26 o
   8   5   7     1042.27     1052.74     49.34 o
   9   5   7      329.15      385.91     35.37 o
  10   5   7      604.24      600.09     41.63 o
  11   5   7       83.46       67.99     40.02 o
 -10   6   7       13.70       38.39     28.53 o
  -9   6   7      536.12      544.86     44.08 o
  -8   6   7        5.45       12.53     24.48 o
  -7   6   7      496.57      470.72     30.55 o
  -6   6   7      620.00      683.53     31.65 o
  -5   6   7      480.75      501.50     26.29 o
  -4   6   7      564.93      614.26     25.35 o
  -3   6   7     5634.46     5299.60     92.30 o
  -2   6   7      158.35      146.00     13.10 o
  -1   6   7     2479.59     2306.52     47.00 o
   0   6   7     3826.69     3624.30    109.75 o
   1   6   7     1077.96     1015.34     63.23 o
   2   6   7      400.59      406.68     28.28 o
   3   6   7     3058.97     3083.15     78.17 o
   4   6   7      999.48      987.34     34.48 o
   5   6   7      138.45      148.35     26.12 o
   6   6   7      675.12      710.97     39.97 o
   7   6   7       86.83       73.97     26.18 o
   8   6   7      418.45      438.90     36.46 o
   9   6   7       95.02       54.31     43.17 o
  10   6   7      295.75      313.45     35.77 o
  -9   7   7        1.31       43.89     31.09 o
  -8   7   7       17.30       14.82     30.03 o
  -7   7   7      993.94      960.33     44.23 o
  -6   7   7      104.99       66.40     20.38 o
  -5   7   7      815.10      834.50     32.77 o
  -4   7   7      114.86      104.58     16.99 o
  -3   7   7       83.67       94.36     13.64 o
  -2   7   7       82.67       86.04     14.60 o
  -1   7   7     3335.26     3215.22     75.36 o
   0   7   7       72.37       50.69     21.70 o
   1   7   7     1470.19     1425.82     44.75 o
   2   7   7     3806.50     3656.56     91.35 o
   3   7   7       81.88       29.60     21.24 o
   4   7   7      837.69      845.55     33.02 o
   5   7   7     2920.36     2740.94    103.36 o
   6   7   7     1317.51     1236.76     53.04 o
   7   7   7      724.61      685.86     41.99 o
   8   7   7     1125.25     1120.12     77.67 o
   9   7   7      358.43      383.89     38.96 o
  10   7   7       35.50       16.01     27.67 o
  -9   8   7       79.49       88.02     33.92 o
  -8   8   7      287.53      306.41     40.01 o
  -7   8   7       51.47       49.87     30.40 o
  -6   8   7        1.44      -22.94     25.03 o
  -5   8   7     1284.41     1258.21     55.27 o
  -4   8   7        5.25        3.43     17.38 o
  -3   8   7     3107.51     2977.62     66.83 o
  -2   8   7      164.13      197.28     32.07 o
  -1   8   7       67.32       46.61     23.34 o
   0   8   7     1053.00      936.70     43.70 o
   1   8   7     3047.33     2913.97     88.01 o
   2   8   7      610.22      604.74     36.80 o
   3   8   7     1066.19     1160.52     47.07 o
   4   8   7     1164.26     1103.30     49.59 o
   5   8   7       26.32       -9.59     24.40 o
   6   8   7      167.28      119.72     29.73 o
   7   8   7      414.77      456.54     44.69 o
   8   8   7       15.75      -40.00     26.67 o
   9   8   7      412.80      461.28     69.32 o
  10   8   7       45.52      -28.61     29.71 o
  -9   9   7       72.51       90.27    112.68 o
  -8   9   7      171.77      239.10     43.78 o
  -7   9   7      432.46      449.63     44.07 o
  -6   9   7      409.16      364.16     39.14 o
  -5   9   7       33.33       26.23     32.83 o
  -4   9   7      632.57      585.56     41.51 o
  -3   9   7     1614.57     1499.29     46.55 o
  -2   9   7       94.85       80.98     24.45 o
  -1   9   7      400.10      416.23     33.62 o
   0   9   7        5.21      -11.69     22.43 o
   1   9   7        4.75      -24.34     34.47 o
   2   9   7       18.69       42.03     23.64 o
   3   9   7     2471.52     2425.02     72.38 o
   4   9   7      268.23      321.52     34.59 o
   5   9   7     2886.89     2703.60    126.01 o
   6   9   7        2.79       10.05     27.61 o
   7   9   7       17.87       50.86     30.05 o
   8   9   7       53.84       27.47     31.80 o
   9   9   7      934.49     1027.27     81.17 o
  -8  10   7      340.59      330.87     43.43 o
  -7  10   7        4.06      -11.13     31.54 o
  -6  10   7      218.97      277.53     39.31 o
  -5  10   7      525.79      526.42     64.15 o
  -4  10   7      414.21      399.03     39.84 o
  -3  10   7      978.14      899.25     50.50 o
  -2  10   7     2315.38     2335.52     74.56 o
  -1  10   7      208.38      198.45     29.88 o
   0  10   7      336.67      317.52     33.03 o
   1  10   7      996.86     1057.40     49.00 o
   2  10   7      390.00      407.14     34.77 o
   3  10   7      402.85      367.13     50.97 o
   4  10   7     1319.31     1237.51     56.53 o
   5  10   7      348.61      302.13     36.99 o
   6  10   7      355.70      289.97     38.18 o
   7  10   7      272.98      291.21     39.78 o
   8  10   7        2.47        8.60     44.39 o
   9  10   7      261.71      272.52     40.13 o
  -8  11   7       25.57      139.20     81.09 o
  -7  11   7      190.49      299.01     49.86 o
  -6  11   7      793.70      764.76     55.05 o
  -5  11   7       28.59       72.51     34.36 o
  -4  11   7       21.79        5.28     30.68 o
  -3  11   7      255.23      238.71     51.30 o
  -2  11   7       89.21       79.90     28.72 o
  -1  11   7       68.20       48.20     27.31 o
   0  11   7     1318.60     1193.29     54.83 o
   1  11   7      284.81      357.20     35.93 o
   2  11   7      835.39      740.64     52.07 o
   3  11   7      497.01      615.19     65.29 o
   4  11   7      354.34      381.44     40.21 o
   5  11   7      118.00       56.97     32.67 o
   6  11   7     1130.56     1131.78     60.95 o
   7  11   7      353.52      435.26     45.16 o
   8  11   7       15.53       12.98     32.72 o
  -7  12   7      178.39      138.29     57.21 o
  -6  12   7       20.30       28.73     35.39 o
  -5  12   7       13.42      -17.97     32.88 o
  -4  12   7     1021.66     1096.91     60.96 o
  -3  12   7       40.64       55.47     99.52 o
  -2  12   7     1876.82     1727.94    101.27 o
  -1  12   7      157.31      149.73     32.10 o
   0  12   7      196.12      236.35     34.91 o
   1  12   7      224.77      264.92     47.44 o
   2  12   7     1856.26     1920.04    105.84 o
   3  12   7        0.20      -12.12     33.75 o
   4  12   7      757.31      761.63     55.18 o
   5  12   7      211.32      204.08     38.64 o
   6  12   7       16.18       -0.12     33.89 o
   7  12   7        1.24      -15.47     33.15 o
   8  12   7      482.34      589.55     82.28 o
  -6  13   7       76.52       99.23     39.07 o
  -5  13   7      244.50      221.61     43.09 o
  -4  13   7       13.82       27.35     36.10 o
  -3  13   7      544.24      603.97     73.35 o
  -2  13   7      162.22      182.78     53.48 o
  -1  13   7       10.05       47.38     29.36 o
   0  13   7      211.97      247.42     37.09 o
   1  13   7       77.18       88.85     48.03 o
   2  13   7        4.54      -26.49     45.79 o
   3  13   7       17.80       34.04     38.88 o
   4  13   7     1125.50     1147.48     76.91 o
   5  13   7        0.26       -0.18     33.81 o
   6  13   7      266.53      377.23     45.41 o
   7  13   7      228.07      268.09     66.12 o
  -5  14   7        3.74       36.42     43.54 o
  -4  14   7       41.66        0.13     36.85 o
  -3  14   7      261.80      352.50     65.48 o
  -2  14   7      187.31      223.37    102.15 o
  -1  14   7      974.63     1167.52     89.36 o
   0  14   7       76.55       77.15     52.13 o
   1  14   7       84.71       75.05     51.75 o
   2  14   7       61.52       36.67     52.40 o
   3  14   7      646.29      705.81     54.30 o
   4  14   7        1.36      -20.30     35.10 o
   5  14   7      284.55      284.01     45.05 o
   6  14   7       20.95      -14.77     67.40 o
  -4  15   7        0.78       27.47     36.14 o
  -3  15   7       32.34       85.92     53.48 o
  -2  15   7       10.50       35.19     62.66 o
   0  15   7        1.83      120.09     49.18 o
   1  15   7      676.58      751.03     84.25 o
   2  15   7      278.78      410.47     80.24 o
   3  15   7       42.79       38.41     38.21 o
   4  15   7      146.02      150.79     41.16 o
   5  15   7       53.45       24.91     59.50 o
   1  16   7        8.19      -53.71     52.66 o
   2  16   7       64.41       86.97     44.36 o
   3  16   7      248.93      292.66     51.99 o
  -2 -15   8       27.07      -30.07     49.48 o
  -1 -15   8      551.16      626.02     77.69 o
   0 -15   8       15.62      -89.25     59.50 o
  -3 -14   8      628.43      395.79     69.06 o
  -2 -14   8        3.05       -5.99     51.27 o
  -1 -14   8       71.57      -31.59     54.76 o
   0 -14   8        6.37      -97.94     65.29 o
   1 -14   8      509.43      389.25     67.02 o
   3 -14   8      798.31      720.38     79.67 o
   4 -14   8       57.09      143.33    119.00 o
   5 -14   8        0.07       11.37     42.15 o
  -5 -13   8       21.41       14.42     48.43 o
  -4 -13   8      342.40      337.63     64.77 o
  -3 -13   8       53.01       77.93     55.85 o
  -2 -13   8        9.29       31.44     50.52 o
  -1 -13   8      481.58      419.25     67.72 o
   0 -13   8      113.64      159.01     54.30 o
   1 -13   8       34.55        0.97     45.25 o
   2 -13   8       20.74      -29.25     51.60 o
   3 -13   8      234.56      242.04     58.60 o
   4 -13   8       90.98       30.63     58.45 o
   5 -13   8      147.49      132.31     51.97 o
   6 -13   8       73.66       71.25     46.25 o
  -6 -12   8       31.91       50.12     29.29 o
  -5 -12   8      449.72      435.40     88.14 o
  -4 -12   8      166.41      128.07     31.56 o
  -3 -12   8      224.77      226.23     33.24 o
  -2 -12   8      536.51      487.85     39.32 o
  -1 -12   8       65.82       35.70     27.11 o
   0 -12   8      511.98      488.70     65.16 o
   1 -12   8      480.81      509.17     44.44 o
   2 -12   8      129.33      115.43     33.13 o
   3 -12   8       13.23       32.66     47.18 o
   4 -12   8      501.14      412.65     75.30 o
   5 -12   8       20.12       16.67     38.53 o
   6 -12   8      184.67       77.53     40.04 o
   7 -12   8      252.95      128.78     81.62 o
  -7 -11   8        0.07      -28.28     27.82 o
  -6 -11   8      343.74      391.76     41.04 o
  -5 -11   8       48.16       47.59     31.21 o
  -4 -11   8      257.72      321.72     36.29 o
  -3 -11   8       73.88       30.02     27.50 o
  -2 -11   8      253.00      297.32     52.54 o
  -1 -11   8       40.56       29.35     26.09 o
   0 -11   8      203.03      208.98     34.58 o
   1 -11   8       42.65      -12.20     27.48 o
   2 -11   8      174.61      171.88     33.91 o
   3 -11   8      631.44      659.77    101.10 o
   4 -11   8       32.03       13.17     46.54 o
   5 -11   8      268.48      293.89     45.34 o
   6 -11   8      418.99      356.57     51.55 o
   7 -11   8      113.47       96.48     40.11 o
   8 -11   8      395.55      562.37    124.27 o
  -8 -10   8      229.93      155.48     52.18 o
  -7 -10   8      120.03       89.92     32.55 o
  -6 -10   8        1.12       -2.26     29.20 o
  -5 -10   8       40.97       58.96     29.33 o
  -4 -10   8      805.80      832.75     47.43 o
  -3 -10   8       96.42       79.38     27.38 o
  -2 -10   8     1843.75     1809.11     63.98 o
  -1 -10   8      177.15      196.05     30.05 o
   0 -10   8        5.57       20.56     26.25 o
   1 -10   8      357.69      409.95     39.83 o
   2 -10   8     2144.00     2180.21     74.51 o
   3 -10   8       58.78        6.87     25.70 o
   4 -10   8      691.11      734.44    126.38 o
   5 -10   8       10.43       -6.00     32.36 o
   6 -10   8      232.37      140.88     39.60 o
   7 -10   8       19.59       31.74     37.06 o
   8 -10   8      309.39      380.37     49.86 o
  -8  -9   8        2.27       -5.73     28.57 o
  -7  -9   8      449.72      409.25     39.67 o
  -6  -9   8      229.94      213.23     33.91 o
  -5  -9   8      238.63      240.43     32.75 o
  -4  -9   8      163.39      122.28     33.44 o
  -3  -9   8     1648.53     1665.65     70.38 o
  -2  -9   8     1340.06     1320.37     53.59 o
  -1  -9   8       12.11        2.57     24.33 o
   0  -9   8      764.87      779.42     64.63 o
   1  -9   8      490.91      439.86     46.26 o
   2  -9   8      104.24       89.50     27.70 o
   3  -9   8      101.11      121.88     28.89 o
   4  -9   8      567.10      559.85     60.69 o
   5  -9   8        4.14      -12.83     30.16 o
   6  -9   8     1535.17     1434.82     69.15 o
   7  -9   8        5.36      -11.93     33.76 o
   8  -9   8        1.46        2.63     55.94 o
   9  -9   8       15.17      -24.74     54.70 o
  -9  -8   8      438.97      367.57     60.31 o
  -8  -8   8        0.74       33.76     28.85 o
  -7  -8   8      660.84      751.95     46.66 o
  -6  -8   8       82.50       99.11     29.50 o
  -5  -8   8        5.46       24.57     25.67 o
  -4  -8   8       13.50       -0.40     23.95 o
  -3  -8   8      149.87      189.06     35.71 o
  -2  -8   8      682.33      698.03     34.83 o
  -1  -8   8     1768.51     1895.01     63.82 o
   0  -8   8      161.40      137.96     27.57 o
   1  -8   8      969.18      960.29     46.06 o
   2  -8   8      744.24      745.87     41.79 o
   3  -8   8     1295.09     1269.14     53.43 o
   4  -8   8      116.41      109.98     41.95 o
   5  -8   8     2078.28     2034.03     74.99 o
   6  -8   8      291.00      214.90     36.32 o
   7  -8   8       54.27       38.46     32.15 o
   8  -8   8      147.26      158.65     38.68 o
   9  -8   8       77.20       26.29     43.18 o
  -9  -7   8      248.28      263.65     47.07 o
  -8  -7   8       21.75       42.76     42.87 o
  -7  -7   8      225.23      241.79     37.24 o
  -6  -7   8      335.52      353.27     34.22 o
  -5  -7   8     2300.33     2247.91     71.36 o
  -4  -7   8       20.52        7.53     22.65 o
  -3  -7   8      361.41      335.94     30.60 o
  -2  -7   8        3.44        7.09     17.80 o
  -1  -7   8      629.94      635.17     37.75 o
   0  -7   8       10.56      -10.11     41.65 o
   1  -7   8     1608.29     1537.65     64.75 o
   2  -7   8       23.39      -34.66     23.10 o
   3  -7   8       56.69       35.80     23.71 o
   4  -7   8      183.63      221.46     28.65 o
   5  -7   8      552.73      561.12     56.49 o
   6  -7   8        7.41      -27.84     27.05 o
   7  -7   8     1150.05     1134.82     58.54 o
   8  -7   8      305.52      255.61     39.24 o
   9  -7   8      141.80      129.61     36.94 o
  10  -7   8       69.21      157.55    103.21 o
  -9  -6   8      173.21      149.99     30.21 o
  -8  -6   8      157.26      231.23     32.33 o
  -7  -6   8      648.60      705.61     42.27 o
  -6  -6   8      158.78      152.17     28.96 o
  -5  -6   8      309.01      298.41     31.50 o
  -4  -6   8       78.56       57.46     23.41 o
  -3  -6   8     4759.74     4694.30    103.99 o
  -2  -6   8      190.63      194.65     21.37 o
  -1  -6   8     2574.14     2431.59     69.97 o
   0  -6   8       45.05       57.38     23.06 o
   1  -6   8       63.65       59.00     22.92 o
   2  -6   8      358.25      405.22     32.00 o
   3  -6   8     4232.17     4202.65    104.23 o
   4  -6   8      260.07      260.82     26.13 o
   5  -6   8     1447.10     1525.43     61.25 o
   6  -6   8      575.90      465.44     72.20 o
   7  -6   8       95.99       87.36     30.91 o
   8  -6   8       32.56       36.93     30.71 o
   9  -6   8      440.88      443.28     58.80 o
  10  -6   8        2.23        0.92     31.12 o
 -10  -5   8      185.00      128.48     78.98 o
  -9  -5   8       46.31       59.63     24.85 o
  -8  -5   8      878.27      852.83     48.49 o
  -7  -5   8      245.27      221.60     39.07 o
  -6  -5   8        6.33       -3.02     22.68 o
  -5  -5   8       11.97       31.68     22.97 o
  -4  -5   8      650.96      759.62     41.19 o
  -3  -5   8      162.21      160.20     21.89 o
  -2  -5   8     2757.92     2780.90     73.89 o
  -1  -5   8      511.64      508.25     23.92 o
   0  -5   8       83.84       51.07     21.68 o
   1  -5   8      157.04      150.42     23.67 o
   2  -5   8      762.01      761.91     37.84 o
   3  -5   8       77.75       48.30     22.18 o
   4  -5   8      314.56      322.47     24.72 o
   5  -5   8     2229.90     2204.23     70.90 o
   6  -5   8       66.86       68.82     27.58 o
   7  -5   8     2285.63     2261.97     90.75 o
   8  -5   8      234.97      258.43     35.52 o
   9  -5   8        4.69       10.74     29.82 o
  10  -5   8        8.27       24.32     31.92 o
 -10  -4   8        6.79       84.25     73.72 o
  -9  -4   8        0.34        6.57     24.09 o
  -8  -4   8      643.77      740.43     41.41 o
  -7  -4   8        3.83        6.22     21.83 o
  -6  -4   8     1790.52     1804.69     60.93 o
  -5  -4   8        8.93       10.87     21.28 o
  -4  -4   8       19.60       15.80     20.35 o
  -3  -4   8      536.86      563.21     25.31 o
  -2  -4   8      969.54      935.60     34.40 o
  -1  -4   8     1063.87     1059.63     34.67 o
   0  -4   8    24073.16    24773.12    383.11 o
   1  -4   8     1101.83     1102.67     43.78 o
   2  -4   8      182.51      196.84     27.36 o
   3  -4   8       15.55        8.46     16.64 o
   4  -4   8     4189.62     4235.71     70.42 o
   5  -4   8       72.69       46.66     16.24 o
   6  -4   8     1265.56     1238.66     41.52 o
   7  -4   8      519.79      472.77     30.30 o
   8  -4   8        0.85       -0.75     24.31 o
   9  -4   8      167.51      233.32     48.49 o
  10  -4   8      169.65      207.09     42.41 o
 -10  -3   8      143.77      112.58     55.44 o
  -9  -3   8      220.63      235.81     52.29 o
  -8  -3   8      211.28      216.89     28.06 o
  -7  -3   8      373.60      375.48     31.83 o
  -6  -3   8        7.44        2.88     21.58 o
  -5  -3   8      934.29      940.78     41.17 o
  -4  -3   8     4264.95     4153.66     80.45 o
  -3  -3   8        1.35        6.79     12.95 o
  -2  -3   8       11.15       12.26     14.78 o
  -1  -3   8      205.29      189.88     20.46 o
   0  -3   8      633.27      534.25     28.78 o
   1  -3   8     1438.72     1502.26     48.67 o
   2  -3   8     1482.06     1387.72     33.45 o
   3  -3   8       74.97       75.42     12.24 o
   4  -3   8      806.66      794.38     25.19 o
   5  -3   8     1227.04     1294.56     36.11 o
   6  -3   8      697.49      735.38     39.68 o
   7  -3   8        9.53       -4.21     19.06 o
   8  -3   8     1884.50     1986.14     60.13 o
   9  -3   8      230.87      228.64     32.24 o
  10  -3   8       49.96       47.41     30.97 o
  11  -3   8       10.09      -17.18     27.90 o
 -10  -2   8       22.89      -23.99     47.28 o
  -9  -2   8      161.53      177.91     27.04 o
  -8  -2   8      670.57      701.66     38.93 o
  -7  -2   8     1034.30     1002.82     44.72 o
  -6  -2   8      785.70      683.55     37.11 o
  -5  -2   8     1209.05     1142.26     53.20 o
  -4  -2   8      163.55      172.17     17.29 o
  -3  -2   8      461.29      478.12     20.93 o
  -2  -2   8     6229.16     6079.20    156.44 o
  -1  -2   8      629.47      627.77     35.64 o
   0  -2   8     1128.21     1015.81     38.96 o
   1  -2   8     3046.21     3024.57     75.54 o
   2  -2   8      797.65      844.69     26.38 o
   3  -2   8     2216.30     2176.05     41.08 o
   4  -2   8     7140.49     7024.37     99.38 o
   5  -2   8      239.97      260.02     17.78 o
   6  -2   8       76.04       61.73     18.82 o
   7  -2   8     1821.37     1797.97     56.83 o
   8  -2   8       68.13       95.43     23.34 o
   9  -2   8       10.89       24.00     24.41 o
  10  -2   8      707.02      706.76     50.71 o
  11  -2   8       32.99      -13.13     27.80 o
 -10  -1   8      114.04      181.59     79.51 o
  -9  -1   8       89.75      123.38     33.44 o
  -8  -1   8       18.85       22.52     27.46 o
  -7  -1   8     2811.42     2719.45     76.43 o
  -6  -1   8      372.05      377.49     30.20 o
  -5  -1   8       22.40        1.83     18.01 o
  -4  -1   8      133.29      179.10     14.97 o
  -3  -1   8     1460.28     1417.32     40.30 o
  -2  -1   8       92.35       99.97     15.01 o
  -1  -1   8     3298.26     3280.69     84.38 o
   0  -1   8       34.33       15.40     16.99 o
   1  -1   8      906.61      911.96     37.30 o
   2  -1   8      372.30      403.57     18.77 o
   3  -1   8     2387.62     2367.28     38.85 o
   4  -1   8        8.67        1.17      9.92 o
   5  -1   8      207.80      221.23     16.10 o
   6  -1   8     3649.26     3621.19     75.97 o
   7  -1   8      562.31      563.42     45.13 o
   8  -1   8     1258.37     1380.59     47.87 o
   9  -1   8      492.17      565.52     35.68 o
  10  -1   8      241.92      284.74     30.43 o
  11  -1   8      130.09      168.51     27.58 o
 -10   0   8       34.69       74.01     49.52 o
  -9   0   8       15.72       17.72     23.15 o
  -8   0   8       61.53       98.33     24.85 o
  -7   0   8      969.80     1106.21     61.02 o
  -6   0   8      461.31      486.26     29.49 o
  -5   0   8     2389.52     2357.61     55.19 o
  -4   0   8      122.94      124.85     14.87 o
  -3   0   8       39.21       30.72     12.73 o
  -2   0   8     1248.94     1262.75     37.44 o
  -1   0   8     5004.59     5036.87    114.87 o
   0   0   8       52.24       63.65      8.68 o
   1   0   8     7407.43     6968.79    116.45 o
   2   0   8      523.42      485.53     18.07 o
   3   0   8      302.76      323.72     14.40 o
   4   0   8      217.41      209.52     13.73 o
   5   0   8     3265.12     3316.88     55.50 o
   6   0   8      351.47      333.70     24.84 o
   7   0   8     1585.56     1472.58     47.17 o
   8   0   8       33.89       19.52     21.95 o
   9   0   8        0.70        1.18     22.24 o
  10   0   8       20.65       23.15     25.27 o
  11   0   8       98.16       80.75     28.81 o
 -10   1   8       64.98       58.23     33.29 o
  -9   1   8      507.21      594.35     35.18 o
  -8   1   8      140.64      119.12     23.09 o
  -7   1   8      631.41      648.71     32.28 o
  -6   1   8     1776.72     1772.30     57.07 o
  -5   1   8     1079.16     1081.71     33.21 o
  -4   1   8     1058.22     1061.41     25.16 o
  -3   1   8     4380.71     4272.98     64.43 o
  -2   1   8     2024.63     2069.98     34.90 o
  -1   1   8       58.85       70.27     11.51 o
   0   1   8       44.65       16.28     16.57 o
   1   1   8     4239.98     4000.57    108.83 o
   2   1   8     1222.80     1341.37     30.33 o
   3   1   8     8011.72     8289.67    107.55 o
   4   1   8     1161.49     1252.34     34.97 o
   5   1   8      177.35      159.96     13.98 o
   6   1   8        2.57      -19.83     17.98 o
   7   1   8     3941.33     4008.65     85.01 o
   8   1   8        6.74        5.29     21.34 o
   9   1   8     1128.64     1199.29     47.54 o
  10   1   8      204.90      197.67     27.83 o
  11   1   8        0.50        9.92     21.41 o
 -10   2   8      256.39      312.00     29.19 o
  -9   2   8      281.08      283.90     37.22 o
  -8   2   8       52.15       65.99     21.88 o
  -7   2   8      246.86      242.05     24.39 o
  -6   2   8      645.09      683.06     30.69 o
  -5   2   8       69.40       50.37     17.53 o
  -4   2   8     2204.60     2292.16     41.00 o
  -3   2   8        4.06        5.02     10.59 o
  -2   2   8      939.30      973.34     20.95 o
  -1   2   8     5487.12     5227.07     84.01 o
   0   2   8      994.10      893.61     36.02 o
   1   2   8     3178.26     2898.88     73.03 o
   2   2   8     9657.11     9799.37    161.55 o
   3   2   8      915.56      893.95     26.28 o
   4   2   8      375.80      382.14     17.87 o
   5   2   8     3227.93     3203.18     67.67 o
   6   2   8     1397.23     1402.04     44.36 o
   7   2   8       45.99       67.98     31.87 o
   8   2   8      717.39      756.31     36.86 o
   9   2   8      131.46      143.27     27.99 o
  10   2   8       50.30       18.40     26.14 o
  11   2   8      527.40      519.34     74.33 o
 -10   3   8       13.70       14.09     21.73 o
  -9   3   8      101.95       64.61     23.57 o
  -8   3   8     1096.16     1111.44     42.43 o
  -7   3   8        1.32       37.06     19.53 o
  -6   3   8     1078.92     1165.99     39.23 o
  -5   3   8       71.33       77.52     17.82 o
  -4   3   8       25.52       32.40     12.03 o
  -3   3   8       35.29       44.08     10.56 o
  -2   3   8     3252.99     3159.96     49.45 o
  -1   3   8      185.81      172.41     13.17 o
   0   3   8      318.85      283.36     19.79 o
   1   3   8       34.55       45.86     10.21 o
   2   3   8      517.40      486.78     22.17 o
   3   3   8      156.40      167.42     15.33 o
   4   3   8     1027.50     1091.24     32.13 o
   5   3   8       44.11       52.99     13.91 o
   6   3   8      354.25      368.43     39.67 o
   7   3   8     1809.38     1838.17     64.24 o
   8   3   8      157.04      184.85     30.32 o
   9   3   8      148.88      181.74     31.15 o
  10   3   8      681.52      651.31     42.16 o
  11   3   8      182.69      222.04     29.41 o
 -10   4   8      420.97      423.07     35.38 o
  -9   4   8      348.77      345.12     30.26 o
  -8   4   8        0.19       25.65     21.37 o
  -7   4   8       88.55       94.77     21.71 o
  -6   4   8     1399.90     1373.29     42.45 o
  -5   4   8      674.75      658.75     28.26 o
  -4   4   8     2605.12     2580.58     51.89 o
  -3   4   8        3.75       -4.03     10.36 o
  -2   4   8      251.58      253.24     14.43 o
  -1   4   8      393.73      371.15     18.13 o
   0   4   8    11439.51    11464.70    231.80 o
   1   4   8        8.54        7.23     16.56 o
   2   4   8     8603.57     8420.08    155.19 o
   3   4   8      263.33      268.32     21.51 o
   4   4   8      183.18      209.16     20.09 o
   5   4   8      121.31      153.86     22.12 o
   6   4   8     2440.42     2451.17    113.70 o
   7   4   8      444.89      495.97     57.59 o
   8   4   8     1790.01     1860.56     87.25 o
   9   4   8      147.35      182.39     31.37 o
  10   4   8       75.65       40.77     32.16 o
  11   4   8      141.70       96.37     27.72 o
 -10   5   8        1.24       -0.91     27.08 o
  -9   5   8       79.57       38.32     24.37 o
  -8   5   8      537.47      545.70     36.11 o
  -7   5   8      197.62      223.43     24.87 o
  -6   5   8      677.87      606.43     30.26 o
  -5   5   8     1681.65     1567.33     43.74 o
  -4   5   8      808.80      835.15     30.14 o
  -3   5   8      116.13      112.36     13.79 o
  -2   5   8     2432.76     2407.40     43.64 o
  -1   5   8     1231.43     1156.56     26.74 o
   0   5   8       55.32       34.58     19.27 o
   1   5   8      714.05      767.73     35.25 o
   2   5   8     2409.22     2334.26     65.10 o
   3   5   8      167.48      213.32     33.75 o
   4   5   8     1336.91     1392.77     41.57 o
   5   5   8      954.25      939.02     44.10 o
   6   5   8       29.43       -2.66     23.38 o
   7   5   8       11.45       34.20     25.09 o
   8   5   8     1587.21     1571.46     61.72 o
   9   5   8      145.49      117.70     30.45 o
  10   5   8      993.29      982.90     56.55 o
  -9   6   8      988.75      956.16     48.43 o
  -8   6   8        3.67      -12.94     22.31 o
  -7   6   8       20.36       -3.91     20.22 o
  -6   6   8      302.31      318.06     25.77 o
  -5   6   8     1124.09     1110.47     37.05 o
  -4   6   8       26.37       30.82     15.44 o
  -3   6   8     2210.27     2222.32     43.28 o
  -2   6   8      747.43      762.56     23.14 o
  -1   6   8      172.34      161.35     14.54 o
   0   6   8     5266.00     4743.30    209.92 o
   1   6   8     1711.65     1616.02     53.81 o
   2   6   8      790.95      801.77     38.25 o
   3   6   8     6043.94     5745.37    129.38 o
   4   6   8      721.99      721.73     31.27 o
   5   6   8       66.65       29.26     29.03 o
   6   6   8     1047.33      970.21     47.29 o
   7   6   8     1358.91     1403.82     57.95 o
   8   6   8        2.10       -5.76     25.67 o
   9   6   8      573.85      630.36     44.67 o
  10   6   8      104.83       93.63     31.52 o
  -9   7   8        1.06      -18.91     30.75 o
  -8   7   8       57.22       42.03     26.54 o
  -7   7   8     1213.70     1192.21     44.22 o
  -6   7   8       20.47       19.17     19.01 o
  -5   7   8     1615.97     1634.47     45.64 o
  -4   7   8        1.63       -1.78     16.72 o
  -3   7   8       55.18       75.48     13.49 o
  -2   7   8     2407.40     2285.16     43.27 o
  -1   7   8     2442.10     2346.52     51.52 o
   0   7   8       11.84       18.15     21.76 o
   1   7   8     1513.35     1456.57     53.57 o
   2   7   8        9.78       11.76     21.98 o
   3   7   8      250.92      230.88     27.34 o
   4   7   8      563.96      570.29     44.80 o
   5   7   8     1515.29     1376.22     97.35 o
   6   7   8      342.48      359.86     35.57 o
   7   7   8      289.17      213.43     38.00 o
   8   7   8     1094.84     1081.97     54.43 o
   9   7   8      222.87      183.74     48.18 o
  10   7   8        0.76       -5.15     34.96 o
  -9   8   8        8.48        0.65     29.02 o
  -8   8   8      186.76      133.49     41.42 o
  -7   8   8      138.66      113.06     32.63 o
  -6   8   8      235.00      258.12     35.16 o
  -5   8   8      821.21      793.72     38.35 o
  -4   8   8     1276.02     1241.71     44.21 o
  -3   8   8     1822.65     1858.12     53.78 o
  -2   8   8        4.42       -0.57     14.27 o
  -1   8   8      115.68       72.63     25.61 o
   0   8   8        1.29       13.71     23.11 o
   1   8   8     4242.94     4125.70    103.86 o
   2   8   8      710.93      698.93     39.56 o
   3   8   8     1087.46     1084.98     49.25 o
   4   8   8       14.29       16.64     28.53 o
   5   8   8      273.57      269.80     44.08 o
   6   8   8        9.45      -42.90     30.40 o
   7   8   8     1461.82     1507.68     88.32 o
   8   8   8        5.87       29.34     30.38 o
   9   8   8      725.97      818.21     52.10 o
  10   8   8        2.27       -6.46     30.11 o
  -8   9   8       73.86      104.11     34.73 o
  -7   9   8      661.88      674.70     59.59 o
  -6   9   8      208.24      226.64     35.79 o
  -5   9   8      121.38      177.25     32.98 o
  -4   9   8     2357.98     2299.76     75.40 o
  -3   9   8      640.02      660.50     41.95 o
  -2   9   8      138.74       92.56     26.45 o
  -1   9   8      912.84      850.06     44.30 o
   0   9   8      506.18      556.44     49.82 o
   1   9   8        3.89      -12.24     22.36 o
   2   9   8      387.14      389.69     33.74 o
   3   9   8     1538.59     1514.64     66.97 o
   4   9   8      275.18      268.50     34.88 o
   5   9   8      763.92      772.70     48.15 o
   6   9   8       32.02       68.01     30.82 o
   7   9   8      103.81      124.05     33.31 o
   8   9   8      146.87      112.19     35.71 o
   9   9   8      632.08      581.37     48.54 o
  -8  10   8      671.42      621.97    186.40 o
  -7  10   8        0.04       13.93     32.05 o
  -6  10   8       53.30       34.73     40.89 o
  -5  10   8      218.24      183.08     35.81 o
  -4  10   8      519.29      599.65     44.44 o
  -3  10   8       13.98       17.93     32.38 o
  -2  10   8      802.66      876.90     55.13 o
  -1  10   8      227.99      231.77     31.77 o
   0  10   8      207.77      169.32     31.77 o
   1  10   8     1427.22     1459.43     58.27 o
   2  10   8      319.02      421.49     47.34 o
   3  10   8        6.26      -24.67     36.28 o
   4  10   8     3334.90     3174.28    173.13 o
   5  10   8      629.24      698.20     47.91 o
   6  10   8       14.40       61.80     32.41 o
   7  10   8      440.49      400.78     43.51 o
   8  10   8      365.82      313.43     42.21 o
   9  10   8      233.74      254.43     44.19 o
  -7  11   8      107.58       87.31     35.98 o
  -6  11   8      861.02      940.16     72.66 o
  -5  11   8       50.39       84.25     38.61 o
  -4  11   8      382.58      349.25     40.02 o
  -3  11   8       86.75       89.13     30.65 o
  -2  11   8      864.85      800.31     47.89 o
  -1  11   8      204.68      149.42     31.26 o
   0  11   8     2499.26     2542.59     81.35 o
   1  11   8        7.63       18.96     26.22 o
   2  11   8       39.95       -5.88     40.77 o
   3  11   8       58.02      -50.36     39.58 o
   4  11   8       24.63       16.05     30.57 o
   5  11   8        1.33       13.69     32.05 o
   6  11   8      548.36      577.33     48.92 o
   7  11   8      709.56      696.44     51.98 o
   8  11   8        8.47       28.53     34.54 o
  -7  12   8      181.50      110.58     52.87 o
  -6  12   8        6.71        4.83     35.06 o
  -5  12   8      155.95      133.68     38.64 o
  -4  12   8      206.82      203.79     39.28 o
  -3  12   8       99.27       39.12     31.77 o
  -2  12   8      683.42      681.61     71.48 o
  -1  12   8        6.95       -6.09     26.11 o
   0  12   8       91.84       69.73     29.56 o
   1  12   8        1.78        7.32     27.67 o
   2  12   8     2984.37     2677.99    125.05 o
   3  12   8      100.45       70.95     51.08 o
   4  12   8      423.05      448.32     47.58 o
   5  12   8      490.66      494.64     47.08 o
   6  12   8       80.00       49.78     47.65 o
   7  12   8        1.52      -45.66     32.06 o
   8  12   8      939.33      868.83    129.53 o
  -6  13   8      257.42      215.03    196.93 o
  -5  13   8      275.54      302.70     44.44 o
  -4  13   8       24.98       -2.89     47.27 o
  -3  13   8     1053.38     1073.23     62.06 o
  -2  13   8       46.40       65.82     47.66 o
  -1  13   8        5.42        2.83     29.73 o
   0  13   8       21.88       16.45     28.59 o
   1  13   8      397.93      455.81     63.67 o
   2  13   8        1.03      -15.12     43.92 o
   3  13   8      229.34      228.70     47.18 o
   4  13   8      483.23      482.38     49.60 o
   5  13   8        1.31      -20.97     35.08 o
   6  13   8       30.33       38.33     36.59 o
   7  13   8       15.73        9.30     55.09 o
  -5  14   8       84.60      108.46     37.50 o
  -4  14   8      104.20       80.06     37.49 o
  -3  14   8       88.27       57.12     37.62 o
  -2  14   8      140.61      131.88     55.09 o
  -1  14   8      824.86      953.79     83.39 o
   0  14   8      254.78      146.80     51.56 o
   1  14   8       12.40       -9.80     48.25 o
   2  14   8      143.12      135.14     57.40 o
   3  14   8     1062.36     1176.64     77.10 o
   4  14   8        0.12      -39.68     34.77 o
   5  14   8      653.04      617.47     54.34 o
   6  14   8      224.63      200.50     62.22 o
  -4  15   8        4.32      -22.89     33.66 o
  -3  15   8       48.51       41.92     35.71 o
  -2  15   8      187.64      178.75     56.46 o
   1  15   8      244.22      278.59     62.84 o
   2  15   8        5.32       42.93     50.97 o
   3  15   8        1.67       -5.50     35.87 o
   4  15   8        2.55       11.67     38.61 o
   5  15   8        7.18      -19.65     50.62 o
   1  16   8       24.70       37.26     49.30 o
   2  16   8       17.55       43.74     42.14 o
   3  16   8      764.89      731.61     60.86 o
  -1 -15   9      441.42      432.66     81.09 o
   0 -15   9       28.47       15.27     70.03 o
  -3 -14   9      101.38       77.34     58.98 o
  -2 -14   9       26.85       26.00     79.51 o
  -1 -14   9       23.78      -60.27     48.25 o
   0 -14   9       25.75      -51.78     48.57 o
   1 -14   9      535.82      476.42     70.30 o
   3 -14   9      666.58      708.06     88.99 o
   4 -14   9       20.86       72.72     51.01 o
  -4 -13   9      216.63      196.91     80.04 o
  -3 -13   9       75.40       27.32     52.31 o
  -2 -13   9      238.90      182.27     62.08 o
  -1 -13   9      201.20      258.16     63.93 o
   0 -13   9      491.00      409.86    117.95 o
   1 -13   9       31.77       85.24    129.01 o
   2 -13   9      127.20      133.91     51.75 o
   3 -13   9      192.63      149.41     57.33 o
   4 -13   9       44.45       91.18     52.11 o
   5 -13   9       30.72      -30.32     35.15 o
  -6 -12   9       38.41       69.56     43.17 o
  -5 -12   9      232.74      176.19     35.45 o
  -4 -12   9      349.82      347.10     40.17 o
  -3 -12   9       54.57       36.07     30.17 o
  -2 -12   9      225.65      316.74     44.31 o
  -1 -12   9       79.54       81.53     29.70 o
   0 -12   9        9.39       12.51     72.14 o
   1 -12   9      292.89      233.82     38.16 o
   2 -12   9      186.63      182.81     36.81 o
   3 -12   9      157.94      205.51     56.46 o
   4 -12   9      506.50      492.85     69.48 o
   5 -12   9      500.16      470.09     53.19 o
   6 -12   9      376.44      359.10     49.06 o
  -7 -11   9        3.08       13.95     42.03 o
  -6 -11   9      715.21      790.73     99.26 o
  -5 -11   9        1.36      -14.84     29.75 o
  -4 -11   9      414.63      419.98     64.69 o
  -3 -11   9       53.14       20.84     28.78 o
  -2 -11   9      183.94      156.68     33.59 o
  -1 -11   9       26.51       17.78     27.38 o
   0 -11   9      890.11      957.72     78.94 o
   1 -11   9      100.42      125.81     32.11 o
   2 -11   9       71.88      136.99     41.82 o
   3 -11   9        9.47      -44.35     42.81 o
   4 -11   9      156.77      122.70     52.73 o
   5 -11   9       81.69        7.82     43.78 o
   6 -11   9      302.72      289.50     46.85 o
   7 -11   9       24.11      -17.71     49.95 o
  -7 -10   9      103.31       72.82     33.75 o
  -6 -10   9       50.00       31.05     36.49 o
  -5 -10   9      145.30      153.90     40.70 o
  -4 -10   9      832.97      774.49     48.69 o
  -3 -10   9      189.28      253.33     34.86 o
  -2 -10   9      372.61      460.74     60.04 o
  -1 -10   9      629.11      633.39     64.58 o
   0 -10   9       77.14       52.74     34.20 o
   1 -10   9       49.81       58.17     29.05 o
   2 -10   9     2248.54     2281.40     78.70 o
   3 -10   9       14.08       24.78     28.09 o
   4 -10   9      719.34      792.00     72.93 o
   5 -10   9       15.75      -32.40     32.48 o
   6 -10   9      146.32       81.48     38.63 o
   7 -10   9        9.59       -5.31     35.52 o
   8 -10   9      629.68      598.99     67.84 o
  -8  -9   9       10.12      -10.95     28.40 o
  -7  -9   9        0.19      -44.01     29.34 o
  -6  -9   9        8.66        6.74     37.21 o
  -5  -9   9      471.92      430.26     54.72 o
  -4  -9   9       22.47       45.40     27.77 o
  -3  -9   9      722.73      728.66     44.42 o
  -2  -9   9      575.63      583.38     45.45 o
  -1  -9   9       39.11       23.26     39.80 o
   0  -9   9       62.00       55.86     26.97 o
   1  -9   9      625.43      609.92     41.82 o
   2  -9   9       78.98       79.30     28.61 o
   3  -9   9      796.89      838.38     47.51 o
   4  -9   9      512.34      425.52     62.13 o
   5  -9   9       67.74       -1.38     30.67 o
   6  -9   9      307.19      312.87     43.03 o
   7  -9   9       69.81       53.69     48.34 o
   8  -9   9       39.20       14.62     34.62 o
   9  -9   9       33.15       40.02     80.04 o
  -8  -8   9       10.64       33.32     29.15 o
  -7  -8   9      609.16      604.47     46.06 o
  -6  -8   9        2.47      -15.50     30.86 o
  -5  -8   9       24.15       19.38     34.53 o
  -4  -8   9       73.50       47.69     27.89 o
  -3  -8   9      635.29      619.88     43.02 o
  -2  -8   9      242.46      186.61     29.46 o
  -1  -8   9     1151.11     1169.38     58.69 o
   0  -8   9      408.76      342.90     33.22 o
   1  -8   9      140.25      144.21     41.95 o
   2  -8   9      762.29      722.99     42.46 o
   3  -8   9     1123.42     1216.17     53.54 o
   4  -8   9       70.66      127.62     44.30 o
   5  -8   9     2167.52     2109.87     89.53 o
   6  -8   9      275.22      353.91     41.41 o
   7  -8   9      139.04       83.51     36.00 o
   8  -8   9       69.08       60.40     36.20 o
   9  -8   9      469.79      467.60     52.59 o
  -9  -7   9       58.66       44.54     28.67 o
  -8  -7   9       83.82       97.12     30.67 o
  -7  -7   9        7.69      -28.83     27.43 o
  -6  -7   9       74.54       60.64     28.55 o
  -5  -7   9     1696.15     1792.81     65.59 o
  -4  -7   9       23.69       -5.29     24.18 o
  -3  -7   9      867.50      795.22     43.00 o
  -2  -7   9      854.69      857.47     34.46 o
  -1  -7   9      866.87      940.28     80.56 o
   0  -7   9       96.59       75.82     26.51 o
   1  -7   9     2786.71     2764.43     81.22 o
   2  -7   9        4.97      -19.52     22.17 o
   3  -7   9        5.42      -10.95     21.99 o
   4  -7   9        2.88      -16.26     22.19 o
   5  -7   9      152.74      199.77     34.43 o
   6  -7   9       23.53        7.18     28.87 o
   7  -7   9      687.02      681.45     64.73 o
   8  -7   9       94.65       84.49     34.87 o
   9  -7   9      113.37      105.61     36.23 o
  -9  -6   9      301.78      296.07     39.07 o
  -8  -6   9        5.72        1.20     27.14 o
  -7  -6   9      153.69      211.70     43.33 o
  -6  -6   9      408.87      398.11     39.83 o
  -5  -6   9      354.90      329.64     33.03 o
  -4  -6   9       89.52       82.39     26.27 o
  -3  -6   9      761.15      857.73     44.08 o
  -2  -6   9     1622.96     1634.83     57.34 o
  -1  -6   9      944.55     1001.29     45.36 o
   0  -6   9       35.64       36.49     24.51 o
   1  -6   9      837.33      888.61     43.42 o
   2  -6   9      203.88      179.57     28.11 o
   3  -6   9     4633.18     4612.61    113.58 o
   4  -6   9       31.74       22.69     18.59 o
   5  -6   9      799.81      904.73     73.57 o
   6  -6   9      382.09      372.29     38.54 o
   7  -6   9      244.95      268.09     37.33 o
   8  -6   9      109.20       74.51     33.16 o
   9  -6   9      874.73     1024.49     59.83 o
  10  -6   9       26.53      -56.50     51.35 o
  -9  -5   9       50.97       58.14     27.06 o
  -8  -5   9      720.19      780.24     70.83 o
  -7  -5   9      108.95      117.45     28.79 o
  -6  -5   9      109.56      127.07     28.31 o
  -5  -5   9      681.17      685.68     40.48 o
  -4  -5   9      749.59      748.78     42.56 o
  -3  -5   9      138.96      120.72     21.76 o
  -2  -5   9     5757.23     5761.10    130.94 o
  -1  -5   9     1850.52     1772.60     59.05 o
   0  -5   9        6.81      -12.20     21.12 o
   1  -5   9       62.04       83.77     23.48 o
   2  -5   9     2473.11     2438.54     71.73 o
   3  -5   9       78.86       85.30     25.01 o
   4  -5   9      515.66      554.36     29.67 o
   5  -5   9      168.57      191.72     29.46 o
   6  -5   9      147.17       94.58     28.91 o
   7  -5   9      896.82      954.57     51.21 o
   8  -5   9       24.79       20.87     28.79 o
   9  -5   9      133.76      166.89     36.00 o
  10  -5   9      238.23      210.93     38.50 o
  -9  -4   9       37.25       17.19     24.45 o
  -8  -4   9      574.14      539.95     39.75 o
  -7  -4   9       60.27       38.29     27.97 o
  -6  -4   9     1025.88     1061.50     48.18 o
  -5  -4   9       12.57        8.04     21.59 o
  -4  -4   9      192.22      239.21     27.82 o
  -3  -4   9       39.67       50.16     19.16 o
  -2  -4   9     3766.72     3828.02     94.32 o
  -1  -4   9      589.47      598.31     34.66 o
   0  -4   9     4897.50     4954.13     98.41 o
   1  -4   9       30.59      100.28     22.61 o
   2  -4   9       16.49       27.33     13.69 o
   3  -4   9     2414.91     2379.70     51.01 o
   4  -4   9     2660.67     2705.71     51.41 o
   5  -4   9      181.86      208.62     21.00 o
   6  -4   9     3192.46     3190.73     71.66 o
   7  -4   9      217.53      211.04     25.38 o
   8  -4   9      184.75      224.96     36.79 o
   9  -4   9       72.36       87.62     32.89 o
  10  -4   9      746.15      809.05     53.26 o
 -10  -3   9       93.31       94.78     77.93 o
  -9  -3   9      720.37      763.71     52.14 o
  -8  -3   9      230.36      320.94     37.39 o
  -7  -3   9       44.21       60.36     24.68 o
  -6  -3   9      553.03      501.56     40.13 o
  -5  -3   9      388.49      335.04     30.72 o
  -4  -3   9     3111.05     3002.48    120.54 o
  -3  -3   9     1159.43     1177.50     41.60 o
  -2  -3   9      162.44      152.21     20.50 o
  -1  -3   9     1564.13     1656.98     58.28 o
   0  -3   9      214.38      138.32     22.23 o
   1  -3   9      108.12       76.28     20.73 o
   2  -3   9     4434.30     4300.02     78.72 o
   3  -3   9      755.52      790.99     24.06 o
   4  -3   9       57.05       48.84     13.90 o
   5  -3   9      102.00      128.87     17.41 o
   6  -3   9     1129.41     1180.67     39.98 o
   7  -3   9      133.31      122.83     22.80 o
   8  -3   9      995.27     1103.18     44.28 o
   9  -3   9       11.94       27.99     24.04 o
  10  -3   9       22.37       50.03     31.68 o
 -10  -2   9       24.88       50.55     74.77 o
  -9  -2   9      438.22      461.28     36.25 o
  -8  -2   9      263.32      276.10     33.75 o
  -7  -2   9      128.54      144.17     26.66 o
  -6  -2   9        9.84       14.61     22.26 o
  -5  -2   9      788.14      769.17     40.02 o
  -4  -2   9      802.07      857.86     35.96 o
  -3  -2   9      238.64      235.61     20.43 o
  -2  -2   9      562.80      560.59     27.99 o
  -1  -2   9     1430.24     1271.07     46.45 o
   0  -2   9     2111.24     2042.34     86.80 o
   1  -2   9      877.46      834.15     37.33 o
   2  -2   9      886.14      904.09     28.45 o
   3  -2   9       46.96       60.04     12.70 o
   4  -2   9     3285.14     3173.44     56.36 o
   5  -2   9     1503.78     1525.89     39.29 o
   6  -2   9     1003.70     1042.19     37.35 o
   7  -2   9      347.41      414.42     28.89 o
   8  -2   9      643.85      821.50     38.43 o
   9  -2   9      146.26      160.59     27.61 o
  10  -2   9      709.81      808.78     43.54 o
  11  -2   9      226.22      281.95     50.90 o
 -10  -1   9        0.48      -16.30     46.90 o
  -9  -1   9      605.28      636.00     39.68 o
  -8  -1   9      214.69      254.55     37.78 o
  -7  -1   9     1449.19     1418.66     54.95 o
  -6  -1   9       92.70       87.60     24.76 o
  -5  -1   9       52.61       23.48     22.61 o
  -4  -1   9     2756.95     2890.22     56.95 o
  -3  -1   9     4599.70     4730.17     90.38 o
  -2  -1   9      535.24      563.95     27.96 o
  -1  -1   9     5095.33     4954.51    113.69 o
   0  -1   9      691.09      656.03     48.79 o
   1  -1   9      687.21      651.11     33.64 o
   2  -1   9       39.61       52.13     12.95 o
   3  -1   9      688.88      660.92     21.83 o
   4  -1   9       82.47       81.50     13.96 o
   5  -1   9     1874.26     1848.57     43.81 o
   6  -1   9     1935.90     1828.89     49.71 o
   7  -1   9       81.62       45.53     22.49 o
   8  -1   9      441.59      439.62     36.97 o
   9  -1   9      259.43      291.44     31.24 o
  10  -1   9      192.69      132.33     28.08 o
  11  -1   9      291.20      356.73     32.91 o
 -10   0   9       44.33       26.68     36.32 o
  -9   0   9       27.38       17.09     26.23 o
  -8   0   9      246.76      299.91     31.75 o
  -7   0   9      955.54     1099.61     62.52 o
  -6   0   9      161.36      162.08     30.29 o
  -5   0   9     1982.77     2038.14     63.15 o
  -4   0   9     1317.65     1347.97     32.86 o
  -3   0   9     1657.05     1663.87     39.99 o
  -2   0   9      359.51      375.87     23.68 o
  -1   0   9     7707.13     7739.21    177.78 o
   0   0   9      156.94      169.00     14.15 o
   1   0   9     6514.26     6202.05    135.96 o
   2   0   9     1372.38     1368.18     36.97 o
   3   0   9        1.61       -4.69     11.09 o
   4   0   9      273.18      286.66     16.71 o
   5   0   9    10490.39    10310.28    159.87 o
   6   0   9      821.85      810.73     34.01 o
   7   0   9      965.12      989.49     48.84 o
   8   0   9        5.09      -21.86     21.53 o
   9   0   9      419.38      413.00     32.75 o
  10   0   9       73.80       63.85     26.35 o
  11   0   9      258.60      262.81     43.40 o
 -10   1   9      153.04      170.79     27.10 o
  -9   1   9      361.67      393.23     35.07 o
  -8   1   9      530.32      507.95     40.59 o
  -7   1   9       80.34      101.98     24.28 o
  -6   1   9      661.18      710.46     46.43 o
  -5   1   9      281.72      263.43     22.61 o
  -4   1   9      600.26      682.77     28.12 o
  -3   1   9     2260.21     2299.44     47.84 o
  -2   1   9      829.35      818.47     32.57 o
  -1   1   9      756.76      718.49     27.01 o
   0   1   9     4787.00     4443.37    103.98 o
   1   1   9     3029.91     2874.09    103.98 o
   2   1   9       87.64       94.31     11.03 o
   3   1   9     2669.78     2654.99     51.45 o
   4   1   9     2431.57     2457.98     44.89 o
   5   1   9       89.11       93.00     16.89 o
   6   1   9      161.00      146.98     21.95 o
   7   1   9      594.80      614.78     41.05 o
   8   1   9       50.83       22.32     22.28 o
   9   1   9      526.44      583.96     36.79 o
  10   1   9       49.60       36.59     25.38 o
  11   1   9       13.79       -1.47     25.53 o
 -10   2   9      433.09      515.88     48.74 o
  -9   2   9      188.54      175.28     34.50 o
  -8   2   9      215.44      242.90     27.61 o
  -7   2   9      274.32      221.93     25.07 o
  -6   2   9     2258.82     2212.29     68.08 o
  -5   2   9      223.23      202.38     21.15 o
  -4   2   9     2422.47     2387.23     49.60 o
  -3   2   9      353.69      333.89     16.30 o
  -2   2   9       73.87       92.00     11.57 o
  -1   2   9     1149.28     1077.07     42.23 o
   0   2   9      415.19      328.36     26.13 o
   1   2   9      289.23      258.01     24.61 o
   2   2   9      593.08      542.27     55.29 o
   3   2   9     1531.29     1478.96     65.96 o
   4   2   9       36.41       28.21     13.49 o
   5   2   9     2667.81     2708.40     56.29 o
   6   2   9     1217.67     1225.15     41.53 o
   7   2   9      710.70      710.37     36.97 o
   8   2   9      938.76      896.06     43.49 o
   9   2   9     1060.07     1040.01     54.19 o
  10   2   9       15.84       24.85     32.38 o
  11   2   9      617.91      686.99     43.10 o
 -10   3   9      111.98      120.08     29.75 o
  -9   3   9        0.00       -1.57     22.95 o
  -8   3   9      517.23      530.42     33.50 o
  -7   3   9      629.58      649.47     33.22 o
  -6   3   9      701.00      670.97     34.69 o
  -5   3   9      360.77      351.99     24.04 o
  -4   3   9       35.74       26.78     14.68 o
  -3   3   9      406.57      437.03     18.29 o
  -2   3   9     7691.71     7384.71    107.41 o
  -1   3   9       46.06       33.05     10.88 o
   0   3   9     3568.52     3635.25     88.96 o
   1   3   9        2.60        0.09     17.63 o
   2   3   9      598.30      603.23     24.72 o
   3   3   9      343.71      382.37     38.03 o
   4   3   9     5449.74     5358.08     91.89 o
   5   3   9       18.72       -9.46     23.50 o
   6   3   9     1709.04     1711.60     73.72 o
   7   3   9      502.42      461.85     38.04 o
   8   3   9       62.94      100.97     28.53 o
   9   3   9      146.83      133.83     32.14 o
  10   3   9      145.91       44.38     34.96 o
  11   3   9      473.82      484.89     41.28 o
 -10   4   9      406.14      433.93     60.68 o
  -9   4   9      148.60      118.48     26.56 o
  -8   4   9       54.92       44.97     23.00 o
  -7   4   9      604.56      644.78     34.12 o
  -6   4   9      552.74      547.45     29.44 o
  -5   4   9       12.20        1.78     16.47 o
  -4   4   9      581.51      544.91     25.72 o
  -3   4   9      325.25      299.70     22.70 o
  -2   4   9      154.98      184.95     14.12 o
  -1   4   9       61.20       72.04     13.30 o
   0   4   9     7261.44     7315.25    123.30 o
   1   4   9      504.91      614.66     25.12 o
   2   4   9      812.48      927.95     32.11 o
   3   4   9      754.63      798.77     37.93 o
   4   4   9     1831.15     1768.90     56.62 o
   5   4   9      314.53      396.69     40.59 o
   6   4   9     4963.46     5090.00    123.29 o
   7   4   9       80.54       47.30     27.00 o
   8   4   9      563.91      608.57     43.08 o
   9   4   9        2.40      -24.20     27.26 o
  10   4   9       37.11       29.70     39.61 o
  -9   5   9       18.13        1.51     24.29 o
  -8   5   9      638.27      627.36     35.65 o
  -7   5   9      563.19      578.67     32.87 o
  -6   5   9      340.59      334.21     25.64 o
  -5   5   9     2026.32     2007.02     51.21 o
  -4   5   9     1381.71     1305.11     38.26 o
  -3   5   9       94.22      124.37     14.77 o
  -2   5   9     4874.98     4661.35     73.54 o
  -1   5   9     3123.91     2988.10     60.99 o
   0   5   9      114.96      156.33     24.15 o
   1   5   9     5925.69     5746.95    129.77 o
   2   5   9     4271.83     4113.32    100.17 o
   3   5   9       70.00       93.18     30.86 o
   4   5   9      679.24      725.88     34.38 o
   5   5   9       34.49       37.46     25.71 o
   6   5   9       83.42       65.70     32.72 o
   7   5   9      146.64      139.02     30.03 o
   8   5   9      327.71      366.44     37.56 o
   9   5   9       88.49       51.07     41.04 o
  10   5   9      505.83      462.78     41.43 o
  -9   6   9      689.26      770.00     45.74 o
  -8   6   9       18.26       49.56     23.31 o
  -7   6   9      103.30      139.46     23.99 o
  -6   6   9       33.36       29.72     19.11 o
  -5   6   9     1944.06     1867.36     49.48 o
  -4   6   9      712.47      701.12     30.42 o
  -3   6   9      578.41      656.45     23.09 o
  -2   6   9      589.27      632.48     21.88 o
  -1   6   9      375.80      406.71     19.82 o
   0   6   9      327.53      302.77     28.89 o
   1   6   9      416.71      401.49     31.50 o
   2   6   9      251.34      273.95     29.01 o
   3   6   9     2684.89     2656.32     74.98 o
   4   6   9      816.49      862.00     37.04 o
   5   6   9      165.37      151.30     29.39 o
   6   6   9     1040.06     1040.65     58.78 o
   7   6   9     1236.21     1224.64     56.04 o
   8   6   9       81.61      105.00     31.24 o
   9   6   9      810.36      857.24     52.20 o
  10   6   9      765.93      815.70     51.37 o
  -9   7   9      354.13      393.11     41.65 o
  -8   7   9       24.08       28.28     30.45 o
  -7   7   9      589.47      606.08     34.52 o
  -6   7   9      477.25      506.70     31.77 o
  -5   7   9     1011.66      990.82     39.43 o
  -4   7   9       93.99       85.17     17.48 o
  -3   7   9       75.67       68.08     13.63 o
  -2   7   9      460.29      432.90     18.90 o
  -1   7   9     6663.99     6550.50    113.06 o
   0   7   9       90.28       39.22     24.42 o
   1   7   9      178.94      183.84     34.35 o
   2   7   9      656.14      674.67     38.81 o
   3   7   9     1415.37     1344.81     51.85 o
   4   7   9      257.94      193.51     34.07 o
   5   7   9     1799.10     1879.94     78.10 o
   6   7   9       51.92       47.46     28.79 o
   7   7   9      420.87      385.80     38.96 o
   8   7   9      109.02      104.43     32.83 o
   9   7   9      372.54      384.11     41.64 o
  10   7   9      106.98      131.76     37.58 o
  -9   8   9       98.61      104.91     55.82 o
  -8   8   9       98.25      103.86     58.52 o
  -7   8   9      172.55      108.99     33.16 o
  -6   8   9      697.57      697.98     46.32 o
  -5   8   9      600.75      614.14     42.07 o
  -4   8   9      172.23      153.15     23.38 o
  -3   8   9      409.37      422.00     26.32 o
  -2   8   9      881.32      910.84     29.18 o
  -1   8   9        6.42       20.91     13.68 o
   0   8   9      120.73      114.49     15.03 o
   1   8   9     2411.78     2279.74     71.08 o
   2   8   9        3.08      -14.42     22.29 o
   3   8   9     2100.18     1962.94     65.07 o
   4   8   9       81.43       84.30     50.13 o
   5   8   9     1380.64     1472.05     61.62 o
   6   8   9        9.92        1.26     34.81 o
   7   8   9     2499.08     2447.44     83.79 o
   8   8   9        4.86       -6.20     31.02 o
   9   8   9       32.60       17.58     32.15 o
  -8   9   9        2.86        7.94     43.93 o
  -7   9   9      623.17      603.74     60.74 o
  -6   9   9      503.46      466.42     42.96 o
  -5   9   9       60.19       77.94     35.42 o
  -4   9   9      713.93      662.69     43.53 o
  -3   9   9      989.56     1065.44     50.85 o
  -2   9   9      318.00      296.33     25.44 o
  -1   9   9      604.82      702.82     41.67 o
   0   9   9     1060.82     1077.25     49.97 o
   1   9   9      320.60      253.44     31.06 o
   2   9   9     3147.69     3092.78     87.79 o
   3   9   9     1172.30     1010.98     71.11 o
   4   9   9        2.74       -6.71     30.46 o
   5   9   9      125.98      123.10     32.89 o
   6   9   9      929.58      811.78     62.12 o
   7   9   9       23.47      -37.12     30.42 o
   8   9   9      101.93      165.30     36.92 o
   9   9   9       43.50       13.21     35.40 o
  -8  10   9      819.23      775.65     83.01 o
  -7  10   9        3.18       24.80     32.82 o
  -6  10   9        1.60        4.65     31.51 o
  -5  10   9      171.48      196.27     41.50 o
  -4  10   9     1417.97     1492.74     63.37 o
  -3  10   9       56.78       35.22     27.87 o
  -2  10   9      515.14      596.42     42.26 o
  -1  10   9      125.12       77.84     27.66 o
   0  10   9       42.13       -4.81     25.34 o
   1  10   9      222.02      177.09     34.20 o
   2  10   9      669.05      737.21     44.54 o
   3  10   9        8.33        7.94     39.83 o
   4  10   9      368.66      428.26     47.96 o
   5  10   9     1292.32     1320.49     62.42 o
   6  10   9       19.56       66.21     34.31 o
   7  10   9      752.41      770.03     53.74 o
   8  10   9      736.66      814.07     54.74 o
   9  10   9       77.88      246.43    111.63 o
  -7  11   9       15.85      -45.26     30.17 o
  -6  11   9      196.51      318.29     42.23 o
  -5  11   9       13.52      -22.81     56.29 o
  -4  11   9      727.37      705.69     49.02 o
  -3  11   9       67.48       57.46     29.40 o
  -2  11   9      665.42      579.83     64.79 o
  -1  11   9       38.30       47.68     27.41 o
   0  11   9     4356.21     4281.37    115.17 o
   1  11   9      177.45      199.98     32.66 o
   2  11   9      351.02      308.03     54.73 o
   3  11   9       79.05       98.63     47.99 o
   4  11   9      197.79      151.02     35.50 o
   5  11   9       52.86       75.90     49.71 o
   6  11   9      673.01      696.40     52.86 o
   7  11   9        8.24       15.41     34.08 o
   8  11   9       27.61       41.39     36.13 o
  -6  12   9      120.90      138.85     37.30 o
  -5  12   9      118.42      156.99     38.94 o
  -4  12   9       98.04       98.20     36.53 o
  -3  12   9       80.31       90.35     34.00 o
  -2  12   9        7.06       27.69     58.45 o
  -1  12   9      192.09      301.15     37.12 o
   0  12   9      211.49      234.78     55.79 o
   1  12   9        1.91       29.30     29.18 o
   2  12   9     1171.74     1081.60     82.28 o
   3  12   9        1.00        5.23     44.83 o
   4  12   9       55.04      123.53     53.96 o
   5  12   9      198.23      251.39     49.55 o
   6  12   9      753.55      828.38     70.23 o
   7  12   9        5.15       -4.51     34.86 o
  -6  13   9      187.66      269.43    115.32 o
  -5  13   9      383.85      456.81     48.67 o
  -4  13   9       10.78        8.65     34.47 o
  -3  13   9      399.17      445.23     47.26 o
  -2  13   9      286.34      384.47     63.64 o
  -1  13   9       12.65      -19.22     43.56 o
   0  13   9       80.05       68.77     31.88 o
   1  13   9     1615.10     1697.79    103.48 o
   2  13   9       80.30       79.33     51.72 o
   3  13   9      701.86      678.01     75.20 o
   4  13   9        8.98        9.28     37.53 o
   5  13   9      322.83      350.42     75.32 o
   6  13   9      131.43       56.90     43.32 o
   7  13   9      116.77       81.09     89.52 o
  -5  14   9        5.32       93.29     50.26 o
  -4  14   9        2.49      -34.89     32.87 o
  -3  14   9      192.78      149.82     38.88 o
  -2  14   9       16.12       40.28     51.37 o
  -1  14   9      153.81      242.39     74.25 o
   0  14   9       20.00       30.34     45.43 o
   1  14   9       14.29       24.15     70.03 o
   2  14   9      256.78      254.33     63.30 o
   3  14   9      145.57      150.92     49.82 o
   4  14   9       53.42      -38.23     54.42 o
   5  14   9      214.13      186.17     52.29 o
   6  14   9      289.25      240.11     94.78 o
  -3  15   9       21.43        2.11     39.09 o
  -2  15   9      310.65      343.87     64.79 o
   1  15   9      907.51     1075.62     91.95 o
   2  15   9      244.27      204.17     61.27 o
   3  15   9        0.19       23.80     37.72 o
   4  15   9        3.08      -30.64     39.37 o
   2  16   9       72.78      -75.39     68.61 o
  -2 -14  10       38.50       38.56     91.62 o
  -1 -14  10        7.15       40.46     53.48 o
   0 -14  10       50.84      -64.81     44.83 o
   4 -14  10       63.51      109.73     54.30 o
  -4 -13  10      139.38       -4.17     78.98 o
  -3 -13  10      164.02      196.17     59.67 o
  -2 -13  10       26.76       20.60     63.19 o
  -1 -13  10      159.36      -29.19    121.64 o
   0 -13  10      277.94      214.75     59.91 o
   1 -13  10       17.88       39.77     60.03 o
   3 -13  10      152.68       78.93     52.86 o
   4 -13  10        0.49       12.64     61.08 o
   5 -13  10       40.45       69.65     39.56 o
  -5 -12  10        0.18       -6.63     29.53 o
  -4 -12  10      358.00      381.99     42.26 o
  -3 -12  10        2.74       45.18     32.76 o
  -2 -12  10      373.27      424.20     42.40 o
  -1 -12  10       54.07       16.12     29.58 o
   0 -12  10       67.94       -5.33     47.38 o
   1 -12  10       97.35       66.01     47.82 o
   2 -12  10      262.45      365.09     59.86 o
   3 -12  10       19.58       18.36     53.71 o
   4 -12  10      288.68      342.62     63.99 o
   5 -12  10      357.48      330.83     48.32 o
   6 -12  10       64.03       22.52     38.33 o
  -6 -11  10      356.74      412.78     69.92 o
  -5 -11  10      152.86      162.88     36.98 o
  -4 -11  10      201.01      179.17     36.36 o
  -3 -11  10       99.32      119.07     33.90 o
  -2 -11  10      316.86      267.93     37.10 o
  -1 -11  10       30.96       27.39     30.56 o
   0 -11  10     1286.63     1304.80     90.42 o
   1 -11  10       51.16       -4.13     29.49 o
   2 -11  10      208.08      121.09     37.09 o
   3 -11  10       19.80       34.89     54.76 o
   4 -11  10      567.02      627.27    149.54 o
   5 -11  10       10.02       12.64     36.96 o
   6 -11  10      396.74      335.47     49.45 o
   7 -11  10       30.57      -16.38     35.29 o
  -7 -10  10       69.48       22.94     47.38 o
  -6 -10  10       19.45       17.21     32.87 o
  -5 -10  10      278.25      237.38     38.25 o
  -4 -10  10      565.86      544.15     97.80 o
  -3 -10  10       58.24       70.57     30.95 o
  -2 -10  10        6.46       -5.59     27.78 o
  -1 -10  10       99.48      124.97     49.13 o
   0 -10  10      100.46       64.61     40.63 o
   1 -10  10       30.03      -12.67     28.65 o
   2 -10  10      896.97      951.58     53.81 o
   3 -10  10       49.63       94.36     46.90 o
   4 -10  10      463.19      448.93     62.18 o
   5 -10  10        5.22       -9.20     33.63 o
   6 -10  10      403.54      394.29     48.97 o
   7 -10  10       18.46       21.25     34.99 o
   8 -10  10      476.41      642.94     88.24 o
  -7  -9  10      310.35      336.20     41.24 o
  -6  -9  10        1.34       42.74     32.04 o
  -5  -9  10     1262.38     1401.68     63.01 o
  -4  -9  10       91.11       84.91     30.84 o
  -3  -9  10      592.38      632.24     44.17 o
  -2  -9  10      222.24      175.33     32.95 o
  -1  -9  10        2.59       34.81     41.83 o
   0  -9  10      946.78     1013.23     52.11 o
   1  -9  10     1144.99     1252.14     57.33 o
   2  -9  10      282.04      335.56     62.47 o
   3  -9  10     1168.37     1283.07     59.99 o
   4  -9  10      129.97      222.93     51.37 o
   5  -9  10      184.90      181.97     38.24 o
   6  -9  10       94.65      137.33     38.82 o
   7  -9  10      495.64      456.93     49.63 o
   8  -9  10       31.65      -16.22     34.24 o
  -8  -8  10       26.34       51.65     41.65 o
  -7  -8  10      397.49      429.43     42.98 o
  -6  -8  10       27.16       20.89     30.73 o
  -5  -8  10       24.65       16.58     29.44 o
  -4  -8  10       14.25       16.10     27.28 o
  -3  -8  10      943.13      993.60     50.75 o
  -2  -8  10      155.39      152.80     30.77 o
  -1  -8  10      913.27      956.77     56.55 o
   0  -8  10        0.31      -27.18     23.55 o
   1  -8  10      306.99      324.46     38.46 o
   2  -8  10       20.02       25.51     32.45 o
   3  -8  10      824.94      830.21     47.33 o
   4  -8  10       40.03       22.54     41.68 o
   5  -8  10      960.48      923.24     54.36 o
   6  -8  10      151.51      118.65     36.28 o
   7  -8  10        0.56       13.37     38.46 o
   8  -8  10      293.89      283.81     50.01 o
   9  -8  10      412.82      412.20     77.93 o
  -8  -7  10       63.25       71.38     31.50 o
  -7  -7  10      368.47      516.74     47.02 o
  -6  -7  10       45.28       69.96     30.51 o
  -5  -7  10      612.60      607.44     42.98 o
  -4  -7  10      548.74      568.90     64.91 o
  -3  -7  10      282.13      318.64     34.19 o
  -2  -7  10        4.56        9.17     28.03 o
  -1  -7  10      370.68      405.77     34.49 o
   0  -7  10      129.17       80.12     27.50 o
   1  -7  10     1154.94     1225.89     53.29 o
   2  -7  10      141.09       93.99     27.51 o
   3  -7  10      822.52      827.45     45.63 o
   4  -7  10      121.85      108.65     42.37 o
   5  -7  10     1476.00     1484.78     64.64 o
   6  -7  10        0.76      -41.85     27.90 o
   7  -7  10      649.29      625.11     49.16 o
   8  -7  10       25.04        8.10     32.06 o
   9  -7  10       77.09       30.34     41.19 o
  -9  -6  10       38.68       77.34     31.30 o
  -8  -6  10       11.10        1.75     28.45 o
  -7  -6  10       73.22       73.27     31.04 o
  -6  -6  10      655.59      715.62     54.11 o
  -5  -6  10      113.55      152.31     30.98 o
  -4  -6  10      941.74      920.72     62.02 o
  -3  -6  10      731.07      724.11     42.36 o
  -2  -6  10      114.13       94.35     24.56 o
  -1  -6  10      395.99      399.71     50.33 o
   0  -6  10     2649.66     2615.68     78.57 o
   1  -6  10     2375.83     2375.14     74.50 o
   2  -6  10      396.67      405.95     55.18 o
   3  -6  10     1651.51     1654.41     61.01 o
   4  -6  10      124.04      115.11     22.27 o
   5  -6  10      292.22      223.80     34.16 o
   6  -6  10        9.46       14.41     28.76 o
   7  -6  10      908.87      951.41     55.21 o
   8  -6  10       38.49       46.24     33.17 o
   9  -6  10      783.21      753.09     77.67 o
  10  -6  10       29.63       61.75     53.80 o
  -9  -5  10       10.33        9.23     25.49 o
  -8  -5  10      140.12      110.95     30.47 o
  -7  -5  10      194.95      196.71     33.25 o
  -6  -5  10      187.46      180.06     42.10 o
  -5  -5  10      397.17      372.94     35.65 o
  -4  -5  10     1893.23     1934.77     65.40 o
  -3  -5  10       10.00      -14.31     23.36 o
  -2  -5  10     2015.40     2085.97     66.86 o
  -1  -5  10     1083.95     1044.72     46.92 o
   0  -5  10      812.09      825.07     42.60 o
   1  -5  10     1147.48     1154.20     57.31 o
   2  -5  10     7839.66     7788.55    172.56 o
   3  -5  10     1025.17      928.79     45.56 o
   4  -5  10      295.11      261.00     24.41 o
   5  -5  10       69.17       69.93     26.77 o
   6  -5  10        9.60       40.87     30.04 o
   7  -5  10      133.99      102.84     31.33 o
   8  -5  10      566.65      492.88     44.73 o
   9  -5  10      121.47      156.45     36.53 o
  10  -5  10      180.61      152.81     36.94 o
  -9  -4  10       21.63        0.15     26.55 o
  -8  -4  10      437.36      454.64     38.73 o
  -7  -4  10       19.89       12.02     25.52 o
  -6  -4  10     1565.36     1582.08     61.29 o
  -5  -4  10      102.62       83.37     25.92 o
  -4  -4  10      168.94      168.03     27.19 o
  -3  -4  10     1610.94     1546.06     74.04 o
  -2  -4  10     3078.80     3074.83     83.53 o
  -1  -4  10       53.47       25.37     22.75 o
   0  -4  10      107.94      136.45     26.49 o
   1  -4  10      197.57      209.42     27.56 o
   2  -4  10      157.19      170.22     15.94 o
   3  -4  10      529.48      586.17     24.67 o
   4  -4  10     2473.73     2613.41     50.75 o
   5  -4  10       24.74       38.44     17.02 o
   6  -4  10      560.11      579.84     30.59 o
   7  -4  10        7.14       -2.97     23.26 o
   8  -4  10      397.94      429.90     36.23 o
   9  -4  10       76.16      -19.07     30.43 o
  10  -4  10     1046.52     1087.79     65.06 o
  -9  -3  10      434.04      424.73     37.24 o
  -8  -3  10        5.04      -10.00     24.58 o
  -7  -3  10      141.55      200.66     41.50 o
  -6  -3  10     1659.94     1613.61     61.03 o
  -5  -3  10      525.11      434.07     35.05 o
  -4  -3  10      915.04      935.97     44.61 o
  -3  -3  10       24.34       -9.21     15.87 o
  -2  -3  10     1439.24     1563.79     56.97 o
  -1  -3  10      819.08      755.69     38.68 o
   0  -3  10     1249.90     1159.00     47.76 o
   1  -3  10      397.19      445.14     31.97 o
   2  -3  10     2886.52     2769.87     67.53 o
   3  -3  10     1133.25     1163.21     30.40 o
   4  -3  10     1644.47     1613.10     47.72 o
   5  -3  10      907.94      964.32     34.54 o
   6  -3  10     2365.93     2464.34     60.42 o
   7  -3  10        0.08       16.11     20.42 o
   8  -3  10      823.34      801.41     45.77 o
   9  -3  10        9.60        4.34     24.67 o
  10  -3  10        0.80       -0.86     27.54 o
  -9  -2  10      197.14      237.24     41.38 o
  -8  -2  10       86.30       91.00     28.59 o
  -7  -2  10       57.44       36.27     32.40 o
  -6  -2  10      212.28      201.92     32.38 o
  -5  -2  10     2954.24     3002.98     84.24 o
  -4  -2  10      408.28      434.92     33.59 o
  -3  -2  10       34.82        6.79     16.49 o
  -2  -2  10      659.99      595.61     56.41 o
  -1  -2  10      782.91      771.00     42.75 o
   0  -2  10      224.71      199.05     26.32 o
   1  -2  10     2242.27     2111.20     64.96 o
   2  -2  10     1909.65     1867.40     45.77 o
   3  -2  10      286.98      316.21     17.75 o
   4  -2  10     2188.71     2159.00     72.25 o
   5  -2  10       13.51       22.82     17.33 o
   6  -2  10      493.82      522.40     47.41 o
   7  -2  10      229.84      208.67     25.07 o
   8  -2  10     1114.06     1158.88     45.20 o
   9  -2  10      357.84      382.50     34.26 o
  10  -2  10      617.90      652.67     41.58 o
 -10  -1  10      123.48      200.61     36.74 o
  -9  -1  10      738.19      805.91     45.31 o
  -8  -1  10       37.60       47.70     34.19 o
  -7  -1  10      209.12      242.69     39.35 o
  -6  -1  10      280.88      301.42     31.58 o
  -5  -1  10      197.67      209.69     28.06 o
  -4  -1  10      599.40      618.44     36.70 o
  -3  -1  10     8598.68     8641.03    168.25 o
  -2  -1  10      914.33      930.24     74.27 o
  -1  -1  10      787.69      716.05     36.62 o
   0  -1  10      397.31      367.35     36.94 o
   1  -1  10      467.95      430.45     31.06 o
   2  -1  10      583.78      624.24     26.22 o
   3  -1  10    12464.30    12516.44    176.34 o
   4  -1  10     1974.93     2022.47     42.35 o
   5  -1  10      371.69      397.44     34.68 o
   6  -1  10       45.13       34.30     18.85 o
   7  -1  10     1314.86     1324.85     45.55 o
   8  -1  10        1.51       20.19     23.25 o
   9  -1  10      792.77      901.24     71.51 o
  10  -1  10        3.99       -7.83     24.39 o
  11  -1  10      223.05      240.56     30.25 o
 -10   0  10       41.24      -25.43     23.69 o
  -9   0  10       75.14       81.99     35.68 o
  -8   0  10      324.90      325.10     48.95 o
  -7   0  10     1336.46     1445.59     67.51 o
  -6   0  10       35.67       29.80     32.07 o
  -5   0  10      400.25      444.34     50.87 o
  -4   0  10      119.78      146.72     29.01 o
  -3   0  10      396.26      428.96     36.24 o
  -2   0  10     2405.92     2310.15    105.34 o
  -1   0  10     6274.57     6298.00    124.40 o
   0   0  10        0.99       27.94     19.73 o
   1   0  10     1606.69     1578.52     53.16 o
   2   0  10      162.85      193.07     14.54 o
   3   0  10       37.44       54.75     13.69 o
   4   0  10       48.74       58.12     14.24 o
   5   0  10     2025.02     2086.08     52.15 o
   6   0  10       46.36       31.29     19.35 o
   7   0  10      193.95      163.30     25.40 o
   8   0  10      428.07      471.13     46.06 o
   9   0  10      711.49      661.65     39.16 o
  10   0  10       16.22      -20.77     24.61 o
  11   0  10      341.74      399.85     45.48 o
 -10   1  10      140.57      201.04     31.46 o
  -9   1  10      105.02       58.57     27.13 o
  -8   1  10     1002.52     1073.00     50.70 o
  -7   1  10        6.86       -8.16     30.55 o
  -6   1  10      736.60      761.97     43.01 o
  -5   1  10      216.55      180.90     24.15 o
  -4   1  10     1208.17     1207.49     69.62 o
  -3   1  10     1165.60     1130.48     33.60 o
  -2   1  10     1159.03     1153.07     54.27 o
  -1   1  10      390.29      413.60     22.86 o
   0   1  10      231.15      222.71     25.52 o
   1   1  10     6450.25     6186.67    138.47 o
   2   1  10      169.13      183.58     30.65 o
   3   1  10     3244.85     3024.07     61.70 o
   4   1  10     2338.40     2476.65     51.60 o
   5   1  10       34.90       55.95     18.39 o
   6   1  10      970.36      953.40     49.61 o
   7   1  10     1460.10     1485.14     48.33 o
   8   1  10        2.31        2.36     22.48 o
   9   1  10      572.23      573.39     37.21 o
  10   1  10      148.54      142.89     30.20 o
  11   1  10        2.68       60.92     40.50 o
 -10   2  10      436.82      553.35     38.54 o
  -9   2  10       16.30       31.70     38.61 o
  -8   2  10       77.99       50.99     26.49 o
  -7   2  10      147.81      154.55     24.09 o
  -6   2  10      399.30      400.94     27.81 o
  -5   2  10       16.64        7.74     17.75 o
  -4   2  10     5980.68     5828.90    115.63 o
  -3   2  10       25.86       42.67     13.40 o
  -2   2  10       51.11       38.49     13.95 o
  -1   2  10       45.39       30.96     21.36 o
   0   2  10      883.12      792.96     57.91 o
   1   2  10      773.36      797.18     39.22 o
   2   2  10      520.57      489.29     38.05 o
   3   2  10      355.23      358.81     31.77 o
   4   2  10      455.76      499.75     33.52 o
   5   2  10      360.45      398.54     29.47 o
   6   2  10     1350.26     1430.14     58.32 o
   7   2  10       18.87       -2.07     22.41 o
   8   2  10      783.86      774.11     42.37 o
   9   2  10     1109.66     1065.10     63.69 o
  10   2  10        0.51      -28.48     27.74 o
  11   2  10      918.45     1076.47     59.55 o
  -9   3  10        8.32        5.14     25.35 o
  -8   3  10      740.80      767.70     38.72 o
  -7   3  10      243.96      225.92     25.79 o
  -6   3  10        7.88       12.01     19.05 o
  -5   3  10      509.93      483.84     27.21 o
  -4   3  10      145.46      164.43     19.57 o
  -3   3  10     1085.29     1131.97     30.11 o
  -2   3  10     4646.73     4511.96     72.11 o
  -1   3  10      341.77      367.43     21.76 o
   0   3  10     4709.41     4611.85    109.48 o
   1   3  10      239.58      269.20     27.23 o
   2   3  10     5841.42     5415.54    125.86 o
   3   3  10       43.86       78.14     26.82 o
   4   3  10     6066.91     5972.72    159.74 o
   5   3  10      107.04       87.36     26.90 o
   6   3  10      679.66      586.90     40.12 o
   7   3  10      112.44      103.67     30.10 o
   8   3  10      392.64      486.40     60.50 o
   9   3  10       78.93       81.96     31.50 o
  10   3  10      176.05      158.46     33.69 o
  -9   4  10      325.97      355.65     32.45 o
  -8   4  10       13.22       12.84     25.79 o
  -7   4  10      574.77      572.74     33.43 o
  -6   4  10      965.93     1030.31     39.01 o
  -5   4  10       37.24       48.91     18.48 o
  -4   4  10      415.22      430.87     24.32 o
  -3   4  10     3720.61     3642.90     62.52 o
  -2   4  10     1379.69     1287.03     31.30 o
  -1   4  10     2822.18     2814.20     57.40 o
   0   4  10     1089.76     1170.87     47.87 o
   1   4  10     1510.96     1489.03     54.45 o
   2   4  10     1005.32     1042.39     44.67 o
   3   4  10        4.07       -9.84     20.84 o
   4   4  10     2455.13     2400.94     89.81 o
   5   4  10      331.21      381.54     34.90 o
   6   4  10     1617.85     1789.75     65.50 o
   7   4  10      207.44      201.84     37.70 o
   8   4  10      569.71      539.48     43.58 o
   9   4  10       83.58      125.06     33.46 o
  10   4  10      471.96      465.85     42.76 o
  -9   5  10        0.60      -10.22     23.03 o
  -8   5  10       49.62       -1.36     22.39 o
  -7   5  10     1094.08     1095.54     47.53 o
  -6   5  10        0.53        9.83     19.18 o
  -5   5  10      231.20      263.26     22.95 o
  -4   5  10      601.60      628.23     28.14 o
  -3   5  10      471.42      506.51     21.84 o
  -2   5  10     3311.34     3208.79     55.84 o
  -1   5  10     2865.19     2785.74     58.72 o
   0   5  10       57.44       61.70     13.39 o
   1   5  10      880.57      859.87     41.82 o
   2   5  10     4201.49     4344.66    106.75 o
   3   5  10      439.16      440.80     40.28 o
   4   5  10     1206.97     1284.94     45.71 o
   5   5  10     2156.40     2130.02     71.05 o
   6   5  10      744.65      683.04     44.00 o
   7   5  10     1233.98     1259.28     57.85 o
   8   5  10      446.83      450.99     41.61 o
   9   5  10       21.97      -13.07     30.18 o
  10   5  10      446.09      501.18     44.21 o
  -9   6  10      198.93      213.51     32.04 o
  -8   6  10      110.04      121.67     26.52 o
  -7   6  10      273.24      289.19     30.71 o
  -6   6  10        7.42       -3.22     18.79 o
  -5   6  10     1280.28     1329.62     42.36 o
  -4   6  10      110.74       92.98     18.13 o
  -3   6  10     2213.40     2198.62     44.37 o
  -2   6  10       39.40       37.02     13.07 o
  -1   6  10       53.94       73.28     13.35 o
   0   6  10       79.89      126.39     45.45 o
   1   6  10     3126.29     3095.67     85.29 o
   2   6  10        9.98       -6.67     23.30 o
   3   6  10       29.43       44.83     23.74 o
   4   6  10       15.09       10.89     36.57 o
   5   6  10       51.69       26.01     27.63 o
   6   6  10     1154.63     1116.68     53.92 o
   7   6  10      390.16      481.74     41.66 o
   8   6  10      311.12      281.29     37.46 o
   9   6  10      452.49      465.45     46.97 o
  10   6  10      518.52      483.93     44.97 o
  -9   7  10      485.75      405.85     71.38 o
  -8   7  10        0.99      -24.39     29.98 o
  -7   7  10      285.48      235.83     36.15 o
  -6   7  10      175.84      196.97     28.41 o
  -5   7  10      124.36      146.49     20.99 o
  -4   7  10      105.33      100.60     17.98 o
  -3   7  10     1763.96     1741.62     44.11 o
  -2   7  10       11.58       20.27     11.96 o
  -1   7  10     1727.85     1668.32     35.69 o
   0   7  10       53.65       72.86     26.01 o
   1   7  10     1622.82     1593.95     59.63 o
   2   7  10      347.57      300.25     31.85 o
   3   7  10     5233.50     5251.84    125.41 o
   4   7  10        8.33       29.49     30.80 o
   5   7  10     4841.01     4881.68    200.21 o
   6   7  10       72.47       36.70     29.95 o
   7   7  10        6.84      -40.64     27.09 o
   8   7  10        6.03       22.56     32.81 o
   9   7  10      726.22      746.88     52.90 o
  10   7  10        4.08       -4.56     33.59 o
  -8   8  10      258.49      221.54     37.44 o
  -7   8  10       10.12        0.27     29.46 o
  -6   8  10      245.35      189.32     34.16 o
  -5   8  10      991.65     1029.00     51.64 o
  -4   8  10      282.59      251.63     43.17 o
  -3   8  10      300.29      340.52     32.22 o
  -2   8  10     1007.14     1098.66     39.08 o
  -1   8  10      753.41      835.05     44.64 o
   0   8  10       29.71       30.00     16.90 o
   1   8  10       54.90       80.18     25.71 o
   2   8  10        4.61       13.87     23.40 o
   3   8  10      373.94      377.31     41.04 o
   4   8  10      137.58       90.25     34.04 o
   5   8  10      916.08      905.31     51.18 o
   6   8  10      200.10      198.21     36.12 o
   7   8  10      617.25      690.24     62.93 o
   8   8  10       87.29      117.11     39.07 o
   9   8  10      143.50      118.00     37.61 o
  -8   9  10       13.87       12.97     45.81 o
  -7   9  10        1.30      -27.60     30.51 o
  -6   9  10     1096.87     1198.67     59.52 o
  -5   9  10       51.85       40.88     27.57 o
  -4   9  10       10.15      -11.13     24.67 o
  -3   9  10      155.93      169.26     29.61 o
  -2   9  10      206.27      186.99     23.78 o
  -1   9  10     2141.04     2033.81     80.26 o
   0   9  10     2108.45     2029.01     70.00 o
   1   9  10      358.75      320.93     34.27 o
   2   9  10      456.08      548.91     39.90 o
   3   9  10     1550.50     1597.02     90.84 o
   4   9  10      409.34      458.93     48.11 o
   5   9  10      549.53      590.31     46.44 o
   6   9  10     1319.82     1360.78     64.67 o
   7   9  10       17.12       15.29     33.79 o
   8   9  10      157.11      165.21     38.69 o
   9   9  10      106.85      136.09     40.98 o
  -7  10  10        6.88       19.10     45.79 o
  -6  10  10       47.49       17.73     32.12 o
  -5  10  10      279.50      341.16     49.71 o
  -4  10  10     1326.52     1334.39     72.96 o
  -3  10  10      181.69      150.69     31.14 o
  -2  10  10     1936.41     1828.51     66.37 o
  -1  10  10      126.81      173.80     31.57 o
   0  10  10        3.12       -3.43     25.37 o
   1  10  10       10.44      -29.85     31.16 o
   2  10  10      931.15     1037.76     52.29 o
   3  10  10      186.67      149.80     87.94 o
   4  10  10      804.81      816.26     59.91 o
   5  10  10      541.76      671.87     53.96 o
   6  10  10       12.81       62.50     42.36 o
   7  10  10       69.05       88.85     36.76 o
   8  10  10      502.74      471.59     49.28 o
  -7  11  10       83.52       91.72     61.08 o
  -6  11  10       93.22      122.77     35.08 o
  -5  11  10       76.63       70.93     53.66 o
  -4  11  10       63.05       92.04     32.99 o
  -3  11  10       30.67       55.35     35.72 o
  -2  11  10      723.33      683.90     45.85 o
  -1  11  10       58.04       51.77     48.90 o
   0  11  10     2010.00     2182.61     77.23 o
   1  11  10       14.02        3.92     27.40 o
   2  11  10        0.13       21.50     44.61 o
   3  11  10      266.67      254.11    114.79 o
   4  11  10     2478.54     2480.92    100.84 o
   5  11  10       27.48       26.09     35.50 o
   6  11  10      722.63      760.10     56.01 o
   7  11  10      319.09      259.47     43.38 o
   8  11  10       16.96       73.72     94.78 o
  -6  12  10       34.03       56.30     39.64 o
  -5  12  10       87.99       83.13     36.79 o
  -4  12  10      218.81      186.79     37.85 o
  -3  12  10      288.76      329.23     40.41 o
  -2  12  10       15.47       22.46     30.58 o
  -1  12  10      782.91      788.22     50.99 o
   0  12  10       49.95       41.14     29.56 o
   1  12  10       20.46       14.93     44.23 o
   2  12  10       13.74       25.88     65.82 o
   3  12  10      335.26      272.99     59.86 o
   4  12  10        0.81      -16.59     36.00 o
   5  12  10       66.49       99.70     40.34 o
   6  12  10       51.10       24.85     37.66 o
   7  12  10       34.14       -6.41     35.43 o
  -5  13  10      294.02      311.23     51.23 o
  -4  13  10        1.70       -4.12     39.03 o
  -3  13  10       43.86       68.22     34.61 o
  -2  13  10      457.56      516.45    112.68 o
  -1  13  10       97.00       67.46     51.87 o
   0  13  10      181.00      179.17     36.89 o
   1  13  10      960.74      870.80    159.55 o
   2  13  10      354.75      352.32     65.16 o
   3  13  10      239.04      203.98     63.19 o
   4  13  10      670.83      659.07     55.69 o
   5  13  10       44.52      106.83     39.70 o
   6  13  10       38.97       48.21     39.98 o
  -4  14  10       22.65      111.62     53.98 o
  -3  14  10      407.39      366.78     66.97 o
  -2  14  10        1.60       91.62     52.87 o
  -1  14  10      299.55      311.05     63.24 o
   1  14  10       32.87      -46.60     47.59 o
   2  14  10       10.67       91.67     54.73 o
   3  14  10      336.78      356.29     71.07 o
   4  14  10       23.49       98.79     40.59 o
   5  14  10      211.44      182.91     44.98 o
  -3  15  10       37.09      -30.00     45.76 o
  -2  15  10      133.05      111.03    103.73 o
   1  15  10      475.06      435.35     71.09 o
   2  15  10      207.87      210.09     62.54 o
   3  15  10        5.92       14.60     57.80 o
   4  15  10       73.67       71.44     65.29 o
  -2 -14  11      127.17       60.41     58.77 o
  -1 -14  11      116.11       48.93     60.55 o
   0 -14  11      153.56      142.78     58.37 o
  -3 -13  11      103.61       39.60     53.98 o
  -2 -13  11      161.04       94.42    133.22 o
  -1 -13  11       18.62        8.47     53.55 o
   0 -13  11      190.79      266.43    117.42 o
   1 -13  11       76.08       47.88     52.40 o
   3 -13  11      338.78      501.64     91.62 o
   4 -13  11        0.58       75.30     53.98 o
  -5 -12  11        0.84       61.19    100.57 o
  -4 -12  11       82.77      105.76     50.92 o
  -3 -12  11        0.90       27.93     33.80 o
  -2 -12  11      364.53      361.64     43.47 o
  -1 -12  11        1.73       30.46     32.67 o
   0 -12  11        7.91       25.12     53.48 o
   1 -12  11       40.58       57.32     50.55 o
   2 -12  11      543.41      705.12    102.15 o
   3 -12  11        5.08       57.92     51.38 o
   4 -12  11      168.21      181.67     59.20 o
   5 -12  11      104.28       57.75     38.40 o
   6 -12  11       24.57      -59.64     40.96 o
  -6 -11  11      598.70      604.35    190.62 o
  -5 -11  11       31.97       25.98     33.75 o
  -4 -11  11       43.23       34.18     33.31 o
  -3 -11  11      168.80      117.84     36.79 o
  -2 -11  11      798.39      751.09     51.50 o
  -1 -11  11       30.88       24.34     31.01 o
   0 -11  11     1024.21     1000.18    135.33 o
   1 -11  11        0.99        8.70     35.37 o
   2 -11  11      224.11      225.21     38.26 o
   3 -11  11        3.71      -20.43     46.01 o
   4 -11  11      590.43      651.38     75.56 o
   5 -11  11       23.81       11.17     36.54 o
   6 -11  11      499.97      512.97     67.49 o
   7 -11  11        0.08      -71.09     47.66 o
  -6 -10  11       71.74       92.51     35.17 o
  -5 -10  11      106.46       96.04     35.18 o
  -4 -10  11       69.04       76.18     46.97 o
  -3 -10  11       37.17       56.42     32.78 o
  -2 -10  11      153.46      128.33     35.03 o
  -1 -10  11      902.59      851.20     77.40 o
   0 -10  11      554.26      429.94     61.91 o
   1 -10  11      160.42      148.61     34.42 o
   2 -10  11      376.30      420.10     41.13 o
   3 -10  11      223.01      180.02     74.77 o
   4 -10  11       88.83       29.16     48.39 o
   5 -10  11      193.15      168.98     40.98 o
   6 -10  11      290.26      278.74     55.03 o
   7 -10  11        6.02       -8.02     35.69 o
  -7  -9  11      389.50      470.98     46.89 o
  -6  -9  11      145.62      157.15     37.65 o
  -5  -9  11      702.95      736.86     50.90 o
  -4  -9  11       55.82       32.49     30.90 o
  -3  -9  11       44.37       62.37     33.29 o
  -2  -9  11       18.31       27.93     29.48 o
  -1  -9  11      315.73      333.49     58.07 o
   0  -9  11      171.72      185.23     33.66 o
   1  -9  11      923.89     1039.21     54.89 o
   2  -9  11        7.21        0.37     27.67 o
   3  -9  11       68.24       52.61     29.56 o
   4  -9  11      174.12      135.18     51.01 o
   5  -9  11      292.08      279.94     45.91 o
   6  -9  11       65.87       36.04     35.01 o
   7  -9  11      712.40      739.56     56.69 o
   8  -9  11      264.98      156.92     60.32 o
  -8  -8  11      127.32      102.15     78.98 o
  -7  -8  11      716.33      798.87     52.52 o
  -6  -8  11       36.86       -5.66     30.63 o
  -5  -8  11      176.74      228.83     38.39 o
  -4  -8  11        0.62       20.97     29.52 o
  -3  -8  11     2017.05     2000.26     73.43 o
  -2  -8  11        0.19      -39.08     26.05 o
  -1  -8  11      403.36      507.45     67.93 o
   0  -8  11       74.49       38.18     28.22 o
   1  -8  11      132.56       66.28     28.80 o
   2  -8  11        0.46       19.25     36.63 o
   3  -8  11     1256.19     1366.55     60.14 o
   4  -8  11      196.21      188.40     57.40 o
   5  -8  11      465.30      426.46     43.94 o
   6  -8  11        9.44      -29.47     31.57 o
   7  -8  11       23.99      -19.33     33.01 o
   8  -8  11      109.25       86.77     36.04 o
  -8  -7  11      381.43      413.36     65.21 o
  -7  -7  11      296.06      312.87     39.80 o
  -6  -7  11      127.59       56.33     32.68 o
  -5  -7  11       96.84       99.77     31.44 o
  -4  -7  11      319.54      317.58     37.09 o
  -3  -7  11        0.37        3.30     26.79 o
  -2  -7  11       89.27      117.15     35.15 o
  -1  -7  11     1011.75     1167.99     53.08 o
   0  -7  11        0.23       -7.21     25.96 o
   1  -7  11     1161.14     1322.83     57.09 o
   2  -7  11       34.18       51.31     26.59 o
   3  -7  11       42.94       28.79     26.64 o
   4  -7  11      247.94      225.61     51.37 o
   5  -7  11     1715.83     1705.61     69.53 o
   6  -7  11       10.82        6.33     30.62 o
   7  -7  11     1223.48     1430.09     69.63 o
   8  -7  11      132.40      157.95     39.47 o
   9  -7  11       58.58       30.33     41.57 o
  -8  -6  11      168.19      173.39     34.81 o
  -7  -6  11       25.07       72.12     31.28 o
  -6  -6  11      584.95      556.54     79.35 o
  -5  -6  11       21.94       -5.55     26.87 o
  -4  -6  11      555.25      626.37     43.17 o
  -3  -6  11      450.23      393.41     36.65 o
  -2  -6  11      289.85      281.64     48.57 o
  -1  -6  11       75.36      100.39     26.77 o
   0  -6  11    10645.82    10689.86    229.30 o
   1  -6  11     2475.38     2564.89     79.11 o
   2  -6  11       22.58        9.44     27.50 o
   3  -6  11       22.06       36.50     24.83 o
   4  -6  11      736.20      748.41     39.91 o
   5  -6  11        6.60       24.63     28.41 o
   6  -6  11       54.97       60.51     31.29 o
   7  -6  11     1049.17     1104.04     58.69 o
   8  -6  11        9.95      -16.94     32.00 o
   9  -6  11      307.94      330.83     43.44 o
  -9  -5  11       15.84       20.27     46.85 o
  -8  -5  11       53.14       34.95     30.36 o
  -7  -5  11       23.76       -8.07     28.08 o
  -6  -5  11       74.97       94.59     30.71 o
  -5  -5  11      171.33      217.31     33.24 o
  -4  -5  11     2257.85     2190.42     72.91 o
  -3  -5  11       37.74       25.05     24.56 o
  -2  -5  11        7.56        1.71     29.95 o
  -1  -5  11       16.90       -2.13     24.29 o
   0  -5  11      964.61     1016.05     47.83 o
   1  -5  11     4596.39     4652.01    117.14 o
   2  -5  11     2098.03     1993.85     69.31 o
   3  -5  11       15.47       -4.15     23.10 o
   4  -5  11      431.07      444.68     30.10 o
   5  -5  11     1245.14     1262.32     56.43 o
   6  -5  11      420.04      466.76     64.06 o
   7  -5  11       18.57        9.96     28.45 o
   8  -5  11     1020.61     1134.31     60.48 o
   9  -5  11      162.87      203.72     39.11 o
  10  -5  11       40.75      157.97     56.60 o
  -9  -4  11       27.88       -6.60     29.46 o
  -8  -4  11      417.11      497.22     94.85 o
  -7  -4  11      583.70      629.34     44.30 o
  -6  -4  11      811.74      811.87     46.90 o
  -5  -4  11      478.87      532.03     39.15 o
  -4  -4  11       40.89       30.79     29.03 o
  -3  -4  11      228.39      296.06     31.57 o
  -2  -4  11     2278.03     2270.19     70.84 o
  -1  -4  11      327.71      304.07     32.04 o
   0  -4  11      123.83      141.59     28.41 o
   1  -4  11      323.50      321.75     32.17 o
   2  -4  11        6.80        6.85     13.97 o
   3  -4  11     1026.62     1059.39     28.94 o
   4  -4  11     2183.24     2196.24     45.93 o
   5  -4  11        0.64        5.62     16.43 o
   6  -4  11      157.08      184.81     23.00 o
   7  -4  11      109.92       78.78     27.61 o
   8  -4  11       87.70       75.63     31.03 o
   9  -4  11       61.56       86.96     39.52 o
  10  -4  11      686.67      765.67     54.84 o
  -9  -3  11       39.83       31.86     28.20 o
  -8  -3  11        0.10       -5.82     26.50 o
  -7  -3  11      646.57      613.78     50.37 o
  -6  -3  11     1177.28     1207.89     54.09 o
  -5  -3  11      271.81      336.15     34.91 o
  -4  -3  11     1083.75     1007.64     53.20 o
  -3  -3  11      382.83      373.31     33.33 o
  -2  -3  11       37.13       12.94     22.31 o
  -1  -3  11       94.27       81.70     25.96 o
   0  -3  11     2800.90     2610.86    103.82 o
   1  -3  11      105.18       98.53     26.11 o
   2  -3  11     2130.59     2039.57     61.80 o
   3  -3  11      884.07      955.18     28.57 o
   4  -3  11       99.26       99.45     15.56 o
   5  -3  11      365.02      411.94     27.29 o
   6  -3  11     2917.30     3126.20     81.24 o
   7  -3  11      271.49      293.74     27.32 o
   8  -3  11     1407.43     1417.48     50.10 o
   9  -3  11      174.11      177.29     28.57 o
  10  -3  11       59.09       71.69     35.09 o
  -9  -2  11       11.94       51.85     52.44 o
  -8  -2  11        4.56        1.65     27.04 o
  -7  -2  11      105.35       83.22     28.64 o
  -6  -2  11      339.01      356.73     36.79 o
  -5  -2  11     2313.50     2329.06     74.23 o
  -4  -2  11       11.42      -12.70     22.79 o
  -3  -2  11     1099.59     1140.92     38.68 o
  -2  -2  11       44.47       10.47     22.43 o
  -1  -2  11     3036.39     2877.20     81.33 o
   0  -2  11       56.84       64.61     25.26 o
   1  -2  11     4356.52     3927.43    100.64 o
   2  -2  11      110.01      126.71     17.92 o
   3  -2  11      147.98      156.40     15.77 o
   4  -2  11      688.51      716.17     25.46 o
   5  -2  11      616.55      676.41     38.62 o
   6  -2  11       34.75       47.82     19.73 o
   7  -2  11      269.52      257.86     26.61 o
   8  -2  11      177.67      236.75     27.73 o
   9  -2  11       65.04       80.57     26.84 o
  10  -2  11      145.20      146.20     29.77 o
  -9  -1  11      700.03      650.52     44.04 o
  -8  -1  11        3.39      -26.93     31.81 o
  -7  -1  11        6.06        3.70     25.15 o
  -6  -1  11      378.43      416.76     36.08 o
  -5  -1  11     2218.04     2150.80     69.19 o
  -4  -1  11       25.98       26.25     23.12 o
  -3  -1  11     1810.19     1742.60     47.57 o
  -2  -1  11      152.81      245.31     52.14 o
  -1  -1  11       18.65        0.14     21.51 o
   0  -1  11      421.83      385.04     23.42 o
   1  -1  11     1613.96     1572.13     57.10 o
   2  -1  11       16.23       18.02     14.19 o
   3  -1  11     5435.36     5532.98    104.19 o
   4  -1  11      999.40     1071.52     32.83 o
   5  -1  11      686.82      733.23     36.70 o
   6  -1  11      578.30      615.10     52.12 o
   7  -1  11     3512.60     3418.62     78.07 o
   8  -1  11        1.26      -12.77     21.89 o
   9  -1  11      782.75      843.13     43.74 o
  10  -1  11       42.47       -1.24     26.64 o
  -9   0  11        4.88      -38.92     25.94 o
  -8   0  11        4.24       43.27     28.23 o
  -7   0  11      441.38      538.01     80.64 o
  -6   0  11      108.60       97.60     34.35 o
  -5   0  11     1491.61     1537.06     58.26 o
  -4   0  11     1670.35     1675.51     67.24 o
  -3   0  11      141.60      141.69     21.21 o
  -2   0  11      172.39      165.38     25.59 o
  -1   0  11     4956.46     4959.74    101.44 o
   0   0  11       99.10      130.33     25.29 o
   1   0  11     2155.88     2106.65     65.41 o
   2   0  11     2017.29     2109.73     46.70 o
   3   0  11      462.45      501.67     26.80 o
   4   0  11      467.43      480.22     31.59 o
   5   0  11     1945.67     1904.25     51.84 o
   6   0  11       80.29       94.85     22.92 o
   7   0  11      121.92      112.19     24.29 o
   8   0  11       76.79       88.31     24.82 o
   9   0  11      328.87      331.18     51.10 o
  10   0  11       11.58      -22.69     25.11 o
  -9   1  11       38.18       28.30     33.59 o
  -8   1  11      488.74      426.51     38.98 o
  -7   1  11      266.08      252.83     38.97 o
  -6   1  11      632.32      650.84     47.20 o
  -5   1  11       42.05       22.16     22.88 o
  -4   1  11      104.65      111.69     25.64 o
  -3   1  11      206.74      224.63     21.58 o
  -2   1  11     1265.43     1217.92     74.03 o
  -1   1  11        1.40       -2.41     21.45 o
   0   1  11      192.54      223.54     32.70 o
   1   1  11     1979.05     1847.57     61.44 o
   2   1  11      184.82      206.95     31.62 o
   3   1  11     2109.35     2033.17     47.17 o
   4   1  11     1511.18     1558.99     39.42 o
   5   1  11      688.33      752.02     31.74 o
   6   1  11      425.73      466.70     28.70 o
   7   1  11     1373.25     1430.88     48.32 o
   8   1  11      106.22      121.05     25.70 o
   9   1  11      323.99      274.27     31.99 o
  10   1  11      793.80      763.73     54.26 o
  -9   2  11       86.93       84.91     29.16 o
  -8   2  11        8.88      -27.58     26.09 o
  -7   2  11       22.56        0.52     23.36 o
  -6   2  11     1500.93     1411.78     51.10 o
  -5   2  11      541.61      551.06     36.81 o
  -4   2  11     2533.58     2473.14     70.48 o
  -3   2  11      579.87      578.60     27.88 o
  -2   2  11     1677.29     1562.42     59.43 o
  -1   2  11       34.88       85.28     24.61 o
   0   2  11     9790.93     9232.14    199.74 o
   1   2  11      971.76      987.01     55.55 o
   2   2  11     3732.41     3413.91    106.07 o
   3   2  11       24.63       33.96     23.87 o
   4   2  11      137.77      106.22     21.41 o
   5   2  11        7.92       26.97     29.03 o
   6   2  11      424.55      444.44     32.72 o
   7   2  11       31.08       24.57     23.26 o
   8   2  11      402.70      451.66     37.14 o
   9   2  11      655.89      709.20     58.52 o
  10   2  11       40.48       -2.24     30.10 o
  -9   3  11       15.86       -1.78     25.52 o
  -8   3  11      624.21      670.64     38.31 o
  -7   3  11       95.09      117.07     24.12 o
  -6   3  11      145.69      144.52     23.32 o
  -5   3  11       54.32       76.30     20.18 o
  -4   3  11     1253.54     1202.68     38.52 o
  -3   3  11       51.92       56.54     14.33 o
  -2   3  11      739.22      724.37     23.84 o
  -1   3  11      383.81      296.72     30.57 o
   0   3  11        2.34      -22.43     21.83 o
   1   3  11       31.85       17.18     23.23 o
   2   3  11     2395.79     2329.74     93.94 o
   3   3  11      320.00      311.01     34.81 o
   4   3  11     4671.30     4470.77     90.17 o
   5   3  11      403.82      376.67     35.38 o
   6   3  11      755.74      681.00     44.79 o
   7   3  11      150.00      130.09     37.24 o
   8   3  11     2235.85     2124.66     76.41 o
   9   3  11       65.07       43.92     32.64 o
  10   3  11      601.14      501.49     45.22 o
  -9   4  11      616.31      612.09     45.68 o
  -8   4  11        3.50       -1.11     23.58 o
  -7   4  11        1.86       -6.10     21.01 o
  -6   4  11      975.23      988.19     42.86 o
  -5   4  11      322.58      340.06     25.67 o
  -4   4  11      470.01      475.49     26.36 o
  -3   4  11     3238.19     3110.38     56.69 o
  -2   4  11      374.75      378.71     18.99 o
  -1   4  11       12.07       -0.86     11.24 o
   0   4  11     3344.80     3044.48     83.98 o
   1   4  11       12.05       28.68     23.73 o
   2   4  11      268.35      280.51     31.29 o
   3   4  11     1801.23     1759.32     61.50 o
   4   4  11      895.79      819.74     50.06 o
   5   4  11      238.47      237.91     32.63 o
   6   4  11      331.32      400.82     38.06 o
   7   4  11       17.48       23.84     29.48 o
   8   4  11       38.38       21.87     30.84 o
   9   4  11       92.47       60.09     33.93 o
  10   4  11      259.50      265.01     38.67 o
  -9   5  11        3.21       25.03     23.97 o
  -8   5  11        0.85      -32.86     21.91 o
  -7   5  11      990.79     1095.97     58.56 o
  -6   5  11      135.34      101.66     22.03 o
  -5   5  11      598.99      653.72     31.47 o
  -4   5  11      258.55      245.23     21.61 o
  -3   5  11       41.21       26.57     14.59 o
  -2   5  11       80.03       55.41     13.60 o
  -1   5  11     3041.83     2991.37     64.44 o
   0   5  11      281.55      244.41     23.48 o
   1   5  11     1256.61     1269.93     52.64 o
   2   5  11     5347.39     5516.27    130.57 o
   3   5  11      661.55      698.37     40.91 o
   4   5  11     1334.35     1381.68     66.42 o
   5   5  11     1510.57     1447.32     60.46 o
   6   5  11     1133.72     1130.87     65.51 o
   7   5  11      110.95      140.29     34.29 o
   8   5  11     1664.93     1738.10     75.67 o
   9   5  11      102.34       95.62     46.00 o
  10   5  11       36.30       69.20     31.46 o
  -9   6  11       17.54       42.95     47.39 o
  -8   6  11       98.05       83.14     25.21 o
  -7   6  11        7.99       55.22     22.52 o
  -6   6  11        0.35       14.77     19.86 o
  -5   6  11      942.15      959.45     38.24 o
  -4   6  11      292.55      266.06     22.00 o
  -3   6  11     2563.23     2588.71     57.38 o
  -2   6  11        3.09        7.98     12.40 o
  -1   6  11       11.92       21.58     13.19 o
   0   6  11     2629.74     2562.58     56.12 o
   1   6  11     3897.26     3794.91    100.44 o
   2   6  11     1644.09     1579.16     60.05 o
   3   6  11      763.09      941.73     51.83 o
   4   6  11      110.18      147.14     42.03 o
   5   6  11        2.08        8.63     36.48 o
   6   6  11       48.58       -1.61     28.54 o
   7   6  11      824.76      817.91     50.93 o
   8   6  11       84.72       60.77     34.92 o
   9   6  11      317.44      260.00     41.10 o
  10   6  11      113.88       46.32     36.44 o
  -8   7  11       69.33       76.08     32.68 o
  -7   7  11      904.00      954.74     53.92 o
  -6   7  11      161.94      152.14     33.96 o
  -5   7  11       18.53       -5.98     20.72 o
  -4   7  11      519.32      532.69     36.08 o
  -3   7  11     1507.21     1487.15     41.42 o
  -2   7  11     1028.28     1049.68     33.09 o
  -1   7  11      287.50      300.83     17.04 o
   0   7  11       67.06       53.85     25.83 o
   1   7  11       40.71       17.30     23.92 o
   2   7  11      148.43      140.22     27.86 o
   3   7  11     2393.49     2413.78     75.62 o
   4   7  11      141.53      132.16     44.30 o
   5   7  11     1979.36     1977.91     74.09 o
   6   7  11        2.25        7.14     30.27 o
   7   7  11      127.31      146.29     36.13 o
   8   7  11       63.68       44.50     51.68 o
   9   7  11     1242.49     1280.66     74.18 o
  -8   8  11      470.35      604.11     49.04 o
  -7   8  11       20.91        4.07     29.63 o
  -6   8  11        1.12        1.06     30.86 o
  -5   8  11     1020.29      965.04     51.49 o
  -4   8  11      328.98      435.14     36.41 o
  -3   8  11      639.55      605.06     42.41 o
  -2   8  11     1493.12     1545.61     46.16 o
  -1   8  11      182.99      217.66     23.03 o
   0   8  11      267.28      312.15     24.66 o
   1   8  11     3474.89     3514.36     97.80 o
   2   8  11       19.24       26.17     26.02 o
   3   8  11       74.44       50.04     57.92 o
   4   8  11     1967.77     1994.54    171.66 o
   5   8  11      219.68      216.04     37.05 o
   6   8  11       11.46      -24.18     31.62 o
   7   8  11      413.82      348.08     42.86 o
   8   8  11       13.68       71.34     35.63 o
   9   8  11      370.93      357.50     79.79 o
  -7   9  11      176.52      201.44     37.00 o
  -6   9  11      621.68      582.12     46.64 o
  -5   9  11        3.91       18.85     29.00 o
  -4   9  11       76.02       67.92     28.11 o
  -3   9  11        1.12       23.46     25.20 o
  -2   9  11      758.08      734.06     41.74 o
  -1   9  11       79.52       62.68     20.41 o
   0   9  11     1839.87     1723.33     66.16 o
   1   9  11      220.89      346.52     54.27 o
   2   9  11      158.27      167.45     30.99 o
   3   9  11      840.45      906.34    163.23 o
   4   9  11      188.01      253.31     43.32 o
   5   9  11      125.95       98.85     35.81 o
   6   9  11     1151.81     1269.74    103.52 o
   7   9  11     1327.57     1404.73     69.81 o
   8   9  11       10.36       29.64     34.98 o
   9   9  11      112.27      -60.03     90.57 o
  -6  10  11        0.72       10.06     37.27 o
  -5  10  11       23.35       38.29     30.21 o
  -4  10  11      754.65      765.00     48.41 o
  -3  10  11       58.61      -14.26     32.68 o
  -2  10  11     1868.76     1807.40     65.83 o
  -1  10  11        0.73      -38.19     25.46 o
   0  10  11      208.94      276.82     57.61 o
   1  10  11      145.66      145.97     32.17 o
   2  10  11     2968.63     3054.62    108.35 o
   3  10  11      142.39      162.43     51.37 o
   4  10  11      548.65      632.35     56.96 o
   5  10  11      289.49      320.25     43.82 o
   6  10  11       67.51       55.90     37.42 o
   7  10  11        0.37        7.69     35.52 o
   8  10  11      589.11      519.81     72.53 o
  -6  11  11      261.56      256.72     60.26 o
  -5  11  11      270.15      259.59     60.26 o
  -4  11  11       45.24       25.28     38.47 o
  -3  11  11      387.97      416.10     49.71 o
  -2  11  11      150.90      112.43     38.45 o
  -1  11  11        3.02       56.33     28.80 o
   0  11  11      229.73      274.11     36.59 o
   1  11  11        9.08       22.20     29.50 o
   2  11  11        1.79      -10.58     48.97 o
   3  11  11       15.93      -14.92     44.66 o
   4  11  11     1127.43     1172.80    107.39 o
   5  11  11        8.60        3.31     36.33 o
   6  11  11      316.38      303.38     47.49 o
   7  11  11      126.36      213.45     44.45 o
   8  11  11        3.02      114.79     98.99 o
  -5  12  11       21.77        5.54     82.67 o
  -4  12  11      294.06      271.90    107.95 o
  -3  12  11      370.00      354.31     85.83 o
  -2  12  11      218.99      298.32     60.69 o
  -1  12  11     1327.30     1397.22    133.22 o
   0  12  11      286.72      371.38     41.80 o
   1  12  11        1.58       47.62     46.15 o
   2  12  11      289.42      199.98     56.36 o
   3  12  11      712.11      626.36    132.69 o
   4  12  11        6.57      -28.19     41.13 o
   5  12  11      364.36      324.35     47.13 o
   6  12  11      260.87      192.52     44.36 o
   7  12  11      211.71      292.77    104.26 o
  -4  13  11        3.49       13.29     58.45 o
  -3  13  11       28.14       70.75     95.83 o
  -2  13  11        0.20      -25.45     47.99 o
  -1  13  11      251.59      374.64     64.74 o
   0  13  11       20.33      -15.49     34.59 o
   1  13  11      459.13      330.31    118.48 o
   2  13  11      430.24      457.14     69.06 o
   3  13  11       15.40      -42.09     50.49 o
   4  13  11      132.07      125.09     51.92 o
   5  13  11      244.73      255.40     65.22 o
   6  13  11       18.84      -59.56     89.52 o
  -3  14  11      890.61      995.32     94.25 o
  -2  14  11       26.71       10.50     50.62 o
  -1  14  11      176.72      176.88     58.07 o
   1  14  11       51.83      -10.09     48.39 o
   2  14  11       44.95      123.56     56.58 o
   3  14  11      312.24      332.22     65.08 o
   4  14  11       10.61       36.98     40.11 o
   5  14  11      199.63      -26.33     87.41 o
  -2  15  11      115.27      211.94     88.46 o
   1  15  11      117.47      242.22     85.30 o
   2  15  11      189.50      168.36     56.93 o
   3  15  11        1.26      -15.76     41.87 o
   0 -14  12       24.51      -19.14     44.77 o
  -2 -13  12        4.66      -14.81     50.97 o
  -1 -13  12        0.29      -50.01     49.78 o
   0 -13  12      127.72      181.72     59.44 o
   4 -13  12        8.22       11.06     83.20 o
  -4 -12  12      629.64      707.95     61.89 o
  -3 -12  12        8.02       28.78     32.93 o
  -2 -12  12      414.27      483.26     84.06 o
  -1 -12  12       34.77       21.47     34.00 o
   0 -12  12       34.06       38.21     67.40 o
   1 -12  12       37.84       67.07     51.12 o
   3 -12  12      107.99      146.76     58.45 o
   4 -12  12      204.57      129.29     56.93 o
   5 -12  12        6.94      -47.17     46.67 o
  -5 -11  12      170.63      187.92     45.99 o
  -4 -11  12       34.82       51.20     63.39 o
  -3 -11  12      363.63      311.62     42.31 o
  -2 -11  12      521.67      500.05     48.38 o
  -1 -11  12       68.57       -5.82     55.63 o
   0 -11  12      143.86      161.66     56.98 o
   1 -11  12      136.62      252.42    121.64 o
   2 -11  12       14.50      -33.14     33.29 o
   3 -11  12       60.32       24.92     50.62 o
   4 -11  12      548.59      563.96     72.93 o
   5 -11  12        8.16       18.15     36.61 o
   6 -11  12      268.85      249.09     50.93 o
  -6 -10  12       20.68       86.88     51.75 o
  -5 -10  12       38.00       16.09     33.90 o
  -4 -10  12       35.82       23.67     33.47 o
  -3 -10  12       26.33        6.40     33.68 o
  -2 -10  12      302.38      191.77     39.33 o
  -1 -10  12      250.23      191.60     57.68 o
   0 -10  12       72.85       34.95     50.97 o
   1 -10  12      187.02      190.06     55.32 o
   2 -10  12      378.38      312.30     40.36 o
   3 -10  12      457.68      451.69     66.26 o
   4 -10  12       59.87       13.45     52.06 o
   5 -10  12      566.89      590.23     53.10 o
   6 -10  12      252.07      309.11     46.33 o
   7 -10  12      119.96      100.36     43.17 o
  -7  -9  12       28.33       -8.43     71.61 o
  -6  -9  12        5.66      -58.60     39.07 o
  -5  -9  12      889.44      892.41     57.07 o
  -4  -9  12       45.13       37.04     32.51 o
  -3  -9  12      142.75      139.61     35.56 o
  -2  -9  12        0.20        9.15     30.06 o
  -1  -9  12      415.39      579.31    141.65 o
   0  -9  12        0.90      -11.80     44.27 o
   1  -9  12      839.32      829.11     51.68 o
   2  -9  12       13.19       39.69     29.74 o
   3  -9  12        7.03       44.79     46.50 o
   4  -9  12      329.31      364.77     61.35 o
   5  -9  12       97.33      139.59     38.74 o
   6  -9  12        8.18      -17.95     33.46 o
   7  -9  12      557.66      610.69     54.49 o
   8  -9  12      112.39      107.42     54.36 o
  -7  -8  12      336.86      295.70     48.27 o
  -6  -8  12       68.90      133.40     36.89 o
  -5  -8  12        1.96       41.48     33.68 o
  -4  -8  12        0.79      -43.71     29.14 o
  -3  -8  12     1004.59     1091.83     57.20 o
  -2  -8  12      285.83      213.78     36.73 o
  -1  -8  12     1048.08      995.47     79.31 o
   0  -8  12       60.72        2.79     29.03 o
   1  -8  12      384.29      363.46     39.37 o
   2  -8  12      377.10      417.24     47.97 o
   3  -8  12     1729.50     1973.55     96.07 o
   4  -8  12      101.70       88.97     83.72 o
   5  -8  12      413.19      436.39     51.53 o
   6  -8  12      107.71       83.92     36.07 o
   7  -8  12       16.46       -3.52     34.09 o
   8  -8  12       35.90       22.90     35.19 o
  -8  -7  12      261.26       71.61     71.61 o
  -7  -7  12       74.77       69.31     34.24 o
  -6  -7  12       34.20       59.46     33.42 o
  -5  -7  12      108.47      122.45     34.08 o
  -4  -7  12      241.41      222.36     44.69 o
  -3  -7  12       24.65       -4.49     28.34 o
  -2  -7  12      878.79      856.04     73.96 o
  -1  -7  12      997.67     1008.99     84.87 o
   0  -7  12      324.81      402.07     38.70 o
   1  -7  12       61.33       69.52     29.41 o
   2  -7  12      139.79      177.06     33.07 o
   3  -7  12      259.13      272.24     34.80 o
   4  -7  12        6.85       18.84     28.90 o
   5  -7  12      541.86      658.33     57.91 o
   6  -7  12      182.44      164.14     37.20 o
   7  -7  12      790.91      796.12     55.92 o
   8  -7  12        5.18       34.24     33.12 o
   9  -7  12       54.61      102.92     52.66 o
  -8  -6  12      416.91      424.08     43.73 o
  -7  -6  12        1.96       54.03     33.00 o
  -6  -6  12      449.44      403.76     45.91 o
  -5  -6  12        2.65       12.71     29.72 o
  -4  -6  12        1.34      -30.34     25.87 o
  -3  -6  12      274.19      365.42     75.70 o
  -2  -6  12     1053.55     1092.67     77.69 o
  -1  -6  12       10.42       43.18     26.79 o
   0  -6  12     5332.36     5412.75    134.38 o
   1  -6  12       20.69       12.02     25.88 o
   2  -6  12      171.93      161.79     30.43 o
   3  -6  12     1472.05     1537.33     63.10 o
   4  -6  12     1394.26     1409.37     59.72 o
   5  -6  12        9.27      -10.01     27.64 o
   6  -6  12      909.95      994.36     55.78 o
   7  -6  12      361.31      382.25     62.78 o
   8  -6  12      111.39      140.26     37.67 o
   9  -6  12      139.86      112.00     36.65 o
  -8  -5  12      103.74       48.04     46.06 o
  -7  -5  12       17.23        6.92     29.97 o
  -6  -5  12      128.79      138.49     33.76 o
  -5  -5  12      126.35      141.60     32.81 o
  -4  -5  12      900.11      887.29     76.16 o
  -3  -5  12       10.66      -15.24     25.27 o
  -2  -5  12       31.47        3.59     37.63 o
  -1  -5  12       19.99       -7.24     24.02 o
   0  -5  12      250.96      245.57     32.08 o
   1  -5  12        2.78      -14.72     24.45 o
   2  -5  12     1298.95     1346.26     57.71 o
   3  -5  12        3.07        8.17     24.02 o
   4  -5  12       10.40      -11.92     24.51 o
   5  -5  12      530.94      591.33     41.94 o
   6  -5  12      392.52      400.96     39.41 o
   7  -5  12       36.86      -15.76     29.20 o
   8  -5  12     1029.13     1022.25     87.71 o
   9  -5  12       76.89       69.69     34.02 o
  -8  -4  12      356.91      399.32     43.17 o
  -7  -4  12      382.25      394.09     40.56 o
  -6  -4  12      544.33      573.88     43.73 o
  -5  -4  12      215.94      205.24     33.94 o
  -4  -4  12      183.42      149.93     30.77 o
  -3  -4  12       87.15       86.30     26.18 o
  -2  -4  12     2970.75     3079.57    100.63 o
  -1  -4  12      773.47      781.87     44.08 o
   0  -4  12     1421.01     1395.13     57.11 o
   1  -4  12      495.51      401.95     36.29 o
   2  -4  12     1655.24     1685.88     50.08 o
   3  -4  12      141.51      164.88     22.01 o
   4  -4  12     1544.63     1656.54     49.47 o
   5  -4  12      194.75      213.07     30.66 o
   6  -4  12       90.25      104.71     29.54 o
   7  -4  12      299.45      284.47     37.54 o
   8  -4  12      252.71      335.77     40.44 o
   9  -4  12       27.68       58.58     45.64 o
  10  -4  12      367.12      245.14     60.66 o
  -9  -3  12      101.17       99.88     33.78 o
  -8  -3  12       39.56       -2.35     41.43 o
  -7  -3  12      942.06      998.59     52.53 o
  -6  -3  12      289.62      263.78     34.74 o
  -5  -3  12       29.83        7.08     26.40 o
  -4  -3  12      132.18       92.66     27.76 o
  -3  -3  12     1304.62     1272.70     89.53 o
  -2  -3  12      595.86      593.50     43.19 o
  -1  -3  12     1403.84     1428.60     59.75 o
   0  -3  12      190.17      187.29     31.56 o
   1  -3  12      572.50      501.94     48.34 o
   2  -3  12      683.64      666.06     27.91 o
   3  -3  12      159.18      182.65     16.64 o
   4  -3  12       19.52       -8.35     12.97 o
   5  -3  12      122.56      118.53     19.47 o
   6  -3  12     2423.74     2474.74     61.62 o
   7  -3  12      138.88      122.90     23.81 o
   8  -3  12      777.36      919.96     55.44 o
   9  -3  12       70.86       96.13     34.65 o
  10  -3  12      238.72      295.24     41.77 o
  -9  -2  12       16.50       26.33     36.49 o
  -8  -2  12        1.04      -24.57     27.26 o
  -7  -2  12     1046.17     1058.92     83.76 o
  -6  -2  12      124.79      139.51     32.23 o
  -5  -2  12      725.32      732.14     44.54 o
  -4  -2  12      381.66      401.69     35.67 o
  -3  -2  12      993.08      917.88     46.24 o
  -2  -2  12     1511.04     1517.82     57.77 o
  -1  -2  12     1865.38     2011.02     67.39 o
   0  -2  12        0.12       19.77     25.13 o
   1  -2  12     3599.03     3416.35     93.94 o
   2  -2  12      864.15      816.17     35.87 o
   3  -2  12      216.14      235.22     17.63 o
   4  -2  12      148.11      150.10     16.52 o
   5  -2  12     4309.88     4270.22    125.15 o
   6  -2  12       39.36        7.71     18.68 o
   7  -2  12      345.03      307.35     28.01 o
   8  -2  12       52.94       44.14     22.95 o
   9  -2  12        3.48        7.94     24.39 o
  10  -2  12       87.55       67.01     31.77 o
  -9  -1  12      297.14      235.31     34.84 o
  -8  -1  12       72.91       93.80     37.42 o
  -7  -1  12      218.08      255.30     33.97 o
  -6  -1  12      329.49      323.93     42.11 o
  -5  -1  12      211.28      210.73     31.13 o
  -4  -1  12      143.73      133.58     27.66 o
  -3  -1  12     3230.04     3077.89     86.28 o
  -2  -1  12       29.76       -7.46     22.25 o
  -1  -1  12        1.02      -20.30     23.70 o
   0  -1  12      228.15      230.48     30.09 o
   1  -1  12     2274.17     2127.70     48.25 o
   2  -1  12        0.74        6.92     16.56 o
   3  -1  12     1845.91     1893.19     40.80 o
   4  -1  12      107.53      133.87     16.15 o
   5  -1  12        6.95        5.23     16.61 o
   6  -1  12       25.39       18.84     26.92 o
   7  -1  12     2388.30     2465.40     64.25 o
   8  -1  12       19.81       16.45     23.55 o
   9  -1  12      614.56      606.89     38.99 o
  10  -1  12      147.41      186.90     29.55 o
  -9   0  12      206.53      271.50     35.46 o
  -8   0  12       30.48       68.87     30.39 o
  -7   0  12      519.94      492.15     62.97 o
  -6   0  12      637.71      673.48     42.75 o
  -5   0  12        6.92        1.07     24.09 o
  -4   0  12     1266.26     1296.53     53.56 o
  -3   0  12      292.61      270.33     30.60 o
  -2   0  12       89.94       82.98     25.41 o
  -1   0  12     3426.07     3428.20     91.54 o
   0   0  12      198.28      198.36     28.81 o
   1   0  12     1787.27     1719.53     60.80 o
   2   0  12     1674.11     1696.39    109.29 o
   3   0  12     1422.19     1398.78     35.70 o
   4   0  12        6.26        1.56     13.14 o
   5   0  12     1620.63     1713.81     47.98 o
   6   0  12      181.05      188.64     23.19 o
   7   0  12      166.33      195.20     25.90 o
   8   0  12      551.78      526.22     34.72 o
   9   0  12      283.65      263.38     35.39 o
  10   0  12        0.49       17.24     27.87 o
  -9   1  12       28.31       22.17     28.66 o
  -8   1  12      500.53      549.23     44.04 o
  -7   1  12       25.20       40.92     39.98 o
  -6   1  12      344.98      363.93     51.01 o
  -5   1  12      264.03      328.90     33.48 o
  -4   1  12       79.84       97.11     25.88 o
  -3   1  12       74.44       68.95     24.64 o
  -2   1  12     3144.12     3042.00     85.02 o
  -1   1  12        5.03       15.70     26.97 o
   0   1  12      272.03      259.91     30.49 o
   1   1  12      619.85      566.03     38.01 o
   2   1  12      422.52      449.10     35.66 o
   3   1  12       19.72       -2.14     23.94 o
   4   1  12     2440.01     2448.83     61.09 o
   5   1  12      207.55      192.32     21.24 o
   6   1  12       13.25        9.47     19.41 o
   7   1  12     2179.90     2252.29     61.50 o
   8   1  12        9.69       19.35     27.07 o
   9   1  12      213.78      140.48     36.37 o
  10   1  12      180.75      187.75     37.02 o
  -9   2  12      127.75      150.71     32.28 o
  -8   2  12      157.38      180.93     38.56 o
  -7   2  12        4.01       16.79     27.25 o
  -6   2  12      469.18      528.16     43.78 o
  -5   2  12      600.37      519.72     53.20 o
  -4   2  12      911.33      861.81     50.20 o
  -3   2  12      138.67       93.38     24.76 o
  -2   2  12       16.70       17.98     39.22 o
  -1   2  12      193.00      190.19     49.10 o
   0   2  12     6414.55     6315.70    146.08 o
   1   2  12      345.43      332.28     38.67 o
   2   2  12     1572.74     1479.18     66.66 o
   3   2  12      133.37      120.98     27.91 o
   4   2  12        3.43        1.31     18.92 o
   5   2  12        1.49       -6.92     25.05 o
   6   2  12     4078.88     3907.61    106.20 o
   7   2  12      118.58      188.80     34.07 o
   8   2  12      659.08      687.18     56.85 o
   9   2  12      126.51       92.43     34.85 o
  10   2  12       21.97       -1.23     34.35 o
  -9   3  12        1.45      -10.31     31.47 o
  -8   3  12      828.55      828.96     46.11 o
  -7   3  12       58.06       61.46     26.99 o
  -6   3  12      394.86      431.79     30.41 o
  -5   3  12     1289.80     1279.87     44.27 o
  -4   3  12     1281.34     1316.12     41.49 o
  -3   3  12       51.48       38.12     18.52 o
  -2   3  12     3065.72     2874.28     67.11 o
  -1   3  12       15.30       -1.08     25.28 o
   0   3  12       97.83       25.84     40.74 o
   1   3  12      209.55      198.79     30.36 o
   2   3  12     2646.81     2577.20     91.78 o
   3   3  12       24.13       29.82     24.81 o
   4   3  12      324.20      347.32     30.58 o
   5   3  12     2110.43     2053.36     95.76 o
   6   3  12        1.96      -33.96     27.44 o
   7   3  12       15.43      -17.47     28.55 o
   8   3  12      884.89      779.21     51.03 o
   9   3  12       31.60      -14.77     32.92 o
  10   3  12      606.12      557.53     55.79 o
  -9   4  12      509.45      499.72     38.89 o
  -8   4  12       11.93      -10.58     23.45 o
  -7   4  12        2.66       26.84     22.91 o
  -6   4  12      334.28      343.91     28.23 o
  -5   4  12     1679.49     1740.16     50.06 o
  -4   4  12       43.80       56.12     18.04 o
  -3   4  12     1121.21     1073.72     34.81 o
  -2   4  12      702.65      685.31     25.05 o
  -1   4  12        4.37       11.60     25.83 o
   0   4  12     4949.75     4517.97    114.12 o
   1   4  12     1019.86      947.42     47.24 o
   2   4  12      591.31      575.17     44.08 o
   3   4  12     6008.91     5796.32    205.05 o
   4   4  12     1993.28     1997.21     68.32 o
   5   4  12       13.41      -40.33     26.88 o
   6   4  12      886.41      929.56     52.60 o
   7   4  12      410.72      473.18     48.89 o
   8   4  12       30.95       48.65     33.93 o
   9   4  12      420.87      444.39     45.71 o
  10   4  12      390.13      397.35     44.68 o
  -8   5  12       70.45       49.51     25.40 o
  -7   5  12      551.79      640.30     36.23 o
  -6   5  12       24.02       -8.94     19.52 o
  -5   5  12      731.22      788.57     34.62 o
  -4   5  12      405.67      432.08     25.79 o
  -3   5  12       10.65        0.86     16.25 o
  -2   5  12     2628.72     2541.28     48.51 o
  -1   5  12     2915.74     2951.56     71.54 o
   0   5  12       83.78       49.89     26.37 o
   1   5  12        7.36      -14.32     24.15 o
   2   5  12      190.64      185.27     30.03 o
   3   5  12      378.28      391.95     34.80 o
   4   5  12      517.36      605.95    117.95 o
   5   5  12     1201.15     1151.13     56.23 o
   6   5  12      396.46      377.37     40.27 o
   7   5  12      192.69      202.77     37.64 o
   8   5  12     1313.28     1218.85     67.49 o
   9   5  12      349.26      467.48     48.49 o
  10   5  12       50.68       25.71     36.14 o
  -8   6  12       57.71      -19.72     32.07 o
  -7   6  12      336.83      352.35     30.80 o
  -6   6  12       78.43       57.91     21.36 o
  -5   6  12     1035.91     1045.17     39.08 o
  -4   6  12      842.70      916.87     34.55 o
  -3   6  12      931.83     1020.70     35.04 o
  -2   6  12       15.31        4.02     12.61 o
  -1   6  12       16.06       19.14     11.68 o
   0   6  12     1099.24     1206.28     40.51 o
   1   6  12     2950.44     2935.53     88.14 o
   2   6  12      150.87       99.34     26.87 o
   3   6  12     1523.89     1568.75     60.52 o
   4   6  12      183.90      112.90     74.77 o
   5   6  12      641.70      648.86     46.94 o
   6   6  12        0.34      -16.51     29.85 o
   7   6  12     1570.89     1635.84     70.82 o
   8   6  12        3.59       11.95     34.67 o
   9   6  12      178.24      201.37     40.89 o
  -8   7  12       18.19        8.50     59.50 o
  -7   7  12      712.01      676.14     69.60 o
  -6   7  12      214.55      222.05     41.65 o
  -5   7  12       67.14       68.17     33.99 o
  -4   7  12     1151.44     1168.07     44.62 o
  -3   7  12     1028.16     1015.34     34.62 o
  -2   7  12      176.84      153.80     15.96 o
  -1   7  12     1209.84     1284.44     44.57 o
   0   7  12      110.33      122.27     28.63 o
   1   7  12      358.86      353.36     35.63 o
   2   7  12     1058.68     1202.22     54.14 o
   3   7  12     2141.70     2161.98     83.30 o
   4   7  12      186.27      146.34     58.98 o
   5   7  12      544.76      624.81     47.60 o
   6   7  12        3.42       -0.10     31.46 o
   7   7  12       58.15       -2.69     35.87 o
   8   7  12       16.55       40.07     34.63 o
   9   7  12      324.22      330.98     45.47 o
  -7   8  12        8.56      -50.55     50.55 o
  -6   8  12       67.52       37.27     49.08 o
  -5   8  12      152.54      200.22     59.35 o
  -4   8  12      942.01      929.21     48.46 o
  -3   8  12      103.67      118.23     27.18 o
  -2   8  12      339.29      400.80     40.55 o
  -1   8  12      736.22      837.64     48.67 o
   0   8  12        0.18      -34.05     25.31 o
   1   8  12      711.00      951.32     50.49 o
   2   8  12     1093.13     1242.90     56.98 o
   3   8  12       13.04       10.25     41.28 o
   4   8  12     1094.74     1130.19    155.86 o
   5   8  12     1315.36     1278.18     73.72 o
   6   8  12        1.24        7.54     33.68 o
   7   8  12      824.37      790.39     55.18 o
   8   8  12      461.43      473.53     48.92 o
   9   8  12        0.35      -14.74     97.94 o
  -7   9  12        3.10       38.64     48.44 o
  -6   9  12      722.82      653.82    112.16 o
  -5   9  12        7.07       37.63     46.54 o
  -4   9  12      459.92      369.86     61.43 o
  -3   9  12       49.22        4.83     44.66 o
  -2   9  12      847.14      900.24     96.89 o
  -1   9  12       44.75      101.87     30.40 o
   0   9  12     2025.76     2018.87     74.23 o
   1   9  12       24.77       32.24     31.31 o
   2   9  12      204.97      193.82     42.42 o
   3   9  12       12.08      -19.64     43.70 o
   4   9  12      166.06      190.61     51.72 o
   5   9  12        3.54      -23.43     32.60 o
   6   9  12      268.68      268.55     43.90 o
   7   9  12      361.51      310.65     45.97 o
   8   9  12        8.48       -8.52     35.03 o
  -6  10  12      125.29      200.01     56.96 o
  -5  10  12        1.15       46.44     55.82 o
  -4  10  12      225.34      224.65     61.08 o
  -3  10  12       66.50       20.78    106.37 o
  -2  10  12      376.98      420.77     95.83 o
  -1  10  12        5.11       47.02     34.81 o
   0  10  12      422.57      466.76     42.09 o
   1  10  12       78.89       93.77     30.70 o
   2  10  12     3111.45     2967.95    319.10 o
   3  10  12       15.64      -52.35     79.51 o
   4  10  12      542.39      636.52     58.58 o
   5  10  12      469.73      554.09     51.11 o
   6  10  12      254.72      249.66     45.13 o
   7  10  12        0.84      -40.48     36.40 o
   8  10  12      803.22      843.55    134.80 o
  -5  11  12      252.16      305.78     63.28 o
  -4  11  12        2.52      -42.30     49.13 o
  -3  11  12      725.97      729.12     78.15 o
  -2  11  12      258.32      224.22     94.78 o
  -1  11  12        2.17      -64.77     43.18 o
   0  11  12       16.09        2.29     29.28 o
   1  11  12      925.21     1071.26     66.73 o
   2  11  12      178.60      210.72     55.84 o
   3  11  12       67.48       87.90     53.71 o
   4  11  12      295.25      329.17     53.87 o
   5  11  12       11.79       -7.13     38.31 o
   6  11  12      151.47      168.55     44.23 o
   7  11  12        6.05       17.01     38.71 o
  -5  12  12       81.22      154.78     58.37 o
  -4  12  12       76.15      111.63     56.19 o
  -3  12  12      208.32      388.42    109.53 o
  -2  12  12      256.14      314.54     64.03 o
  -1  12  12      283.02      204.80     96.89 o
   0  12  12      318.63      343.77     41.32 o
   1  12  12        2.08       12.56     47.92 o
   2  12  12      599.37      729.94    122.16 o
   3  12  12     1056.15     1226.39    211.68 o
   4  12  12        0.38       -5.81     43.23 o
   5  12  12      544.23      556.28     55.18 o
   6  12  12      284.60      302.34     62.63 o
  -4  13  12        3.45      -20.27     47.28 o
  -3  13  12       24.78       43.46    102.15 o
  -2  13  12      204.17      324.05     65.13 o
  -1  13  12      856.18      917.66    121.11 o
   1  13  12      462.17      453.85     66.97 o
   2  13  12        7.36      -11.03     49.88 o
   3  13  12       14.67      -23.84     49.83 o
   4  13  12       28.26      -19.93     38.49 o
   5  13  12       11.12       34.09     40.01 o
   6  13  12       46.72       23.17     95.83 o
  -3  14  12      326.96      373.14     92.68 o
  -2  14  12       69.27       55.53     55.82 o
   1  14  12       90.44       81.90     53.60 o
   2  14  12        2.70       71.40     52.81 o
   3  14  12     1067.14     1192.88     97.25 o
   4  14  12        0.29      -38.84     54.23 o
   2  15  12      303.56      348.06     80.56 o
  -2 -13  13      333.78      360.52    166.39 o
  -1 -13  13       42.02      -29.09     48.26 o
   0 -13  13      210.22      355.73     72.60 o
  -3 -12  13      152.23      175.67     40.37 o
  -2 -12  13       59.98       78.67     39.22 o
  -1 -12  13       43.63       -4.88     34.27 o
   0 -12  13       16.79       67.65     56.07 o
   1 -12  13        0.10      -49.71     45.79 o
   3 -12  13        2.32      121.07     54.64 o
   4 -12  13      162.09      175.19     59.94 o
  -4 -11  13        1.59       -0.81     35.33 o
  -3 -11  13       58.13       33.42     38.07 o
  -2 -11  13      173.20      159.33     40.19 o
  -1 -11  13       62.63       70.00     37.24 o
   0 -11  13      257.30      257.87     65.52 o
   1 -11  13      147.29      138.31     57.40 o
   2 -11  13       29.24      -90.04     60.03 o
   3 -11  13      143.94      196.77    117.95 o
   4 -11  13      152.96      126.50     85.30 o
   5 -11  13       78.58       78.01     37.49 o
   6 -11  13      133.72       92.33    107.95 o
  -5 -10  13        0.19       12.01     35.40 o
  -4 -10  13      120.95       66.10     36.58 o
  -3 -10  13      383.27      488.27     84.36 o
  -2 -10  13        1.38       50.24     35.88 o
  -1 -10  13      418.88      309.80     64.67 o
   0 -10  13       75.14       12.66     48.26 o
   1 -10  13        3.95       -9.95     46.05 o
   2 -10  13      212.17      315.46     42.19 o
   3 -10  13      299.54      372.31     66.28 o
   4 -10  13        3.00       70.62     78.46 o
   5 -10  13      840.40      929.95     80.56 o
   6 -10  13      151.87      144.48     40.92 o
  -6  -9  13       32.46       36.54     33.63 o
  -5  -9  13      435.04      395.44     58.07 o
  -4  -9  13       30.40      -13.73     38.31 o
  -3  -9  13      125.12      100.13     36.25 o
  -2  -9  13       24.05      -26.94     32.01 o
  -1  -9  13      313.32      426.90     65.33 o
   0  -9  13        4.37        1.72     49.13 o
   1  -9  13      362.88      376.07     42.71 o
   2  -9  13       17.60       -1.74     29.66 o
   3  -9  13       16.87       -7.19     46.84 o
   4  -9  13       10.04       89.53     54.35 o
   5  -9  13      283.34      293.83     67.34 o
   6  -9  13       12.90      -14.10     34.70 o
   7  -9  13      142.56       96.53     36.76 o
  -7  -8  13       14.01       27.38     73.72 o
  -6  -8  13      217.00      191.75     39.57 o
  -5  -8  13      108.97      113.44     39.37 o
  -4  -8  13       10.88      -17.99     32.14 o
  -3  -8  13      610.71      592.86     48.15 o
  -2  -8  13      291.14      289.96     46.61 o
  -1  -8  13      497.35      520.98    112.68 o
   0  -8  13       45.56       82.47     45.45 o
   1  -8  13      843.97      839.96     54.42 o
   2  -8  13        2.65       44.66     30.56 o
   3  -8  13     1770.34     1751.83    124.80 o
   4  -8  13        9.74        8.35     31.36 o
   5  -8  13      189.99      183.09     38.02 o
   6  -8  13        5.04       10.23     33.57 o
   7  -8  13      288.52      295.65     44.17 o
   8  -8  13       34.51        5.76     45.35 o
  -7  -7  13       74.09       16.67     33.51 o
  -6  -7  13       85.43       82.52     34.12 o
  -5  -7  13      355.42      392.65     44.11 o
  -4  -7  13      293.35      282.09     39.98 o
  -3  -7  13        3.37       14.92     30.15 o
  -2  -7  13     1346.38     1518.87    132.69 o
  -1  -7  13      741.47      715.26     70.70 o
   0  -7  13        3.31       -6.63     29.64 o
   1  -7  13       68.44      131.54     37.67 o
   2  -7  13     1833.69     1886.11     73.27 o
   3  -7  13      167.13      212.58     53.51 o
   4  -7  13       58.62       96.94     31.38 o
   5  -7  13      206.56      232.17     38.24 o
   6  -7  13        1.84       22.25     31.77 o
   7  -7  13      411.20      450.51     47.60 o
   8  -7  13       44.42       53.63     34.76 o
  -7  -6  13        1.10       45.83     33.34 o
  -6  -6  13      628.06      627.03     58.67 o
  -5  -6  13      114.23      128.41     36.00 o
  -4  -6  13      335.53      332.40     39.59 o
  -3  -6  13        3.30      -17.70     28.26 o
  -2  -6  13     1340.89     1267.65     86.64 o
  -1  -6  13       12.76       36.82     42.93 o
   0  -6  13      154.90      150.32     32.08 o
   1  -6  13      351.56      443.23     42.22 o
   2  -6  13       34.46       63.02     29.91 o
   3  -6  13      413.35      433.86     40.58 o
   4  -6  13     1343.00     1417.36     61.36 o
   5  -6  13      103.48       67.53     29.52 o
   6  -6  13      804.55      897.41     54.62 o
   7  -6  13       45.50       27.40     32.18 o
   8  -6  13       68.17        2.46     34.96 o
   9  -6  13       81.69      139.84     72.14 o
  -8  -5  13        7.72       37.99     35.37 o
  -7  -5  13       15.74       48.24     31.74 o
  -6  -5  13      402.95      364.02     42.17 o
  -5  -5  13        1.58        0.83     29.96 o
  -4  -5  13     1388.18     1408.47     61.93 o
  -3  -5  13       13.22      -17.02     27.26 o
  -2  -5  13      539.40      481.50     60.66 o
  -1  -5  13      766.28      770.33     46.44 o
   0  -5  13      865.26      913.83     58.83 o
   1  -5  13       21.84       22.28     29.99 o
   2  -5  13     1075.91     1035.23     52.86 o
   3  -5  13       15.30       17.05     27.14 o
   4  -5  13       17.01      -10.02     24.56 o
   5  -5  13        1.88       -4.47     24.83 o
   6  -5  13      989.40     1063.39     55.60 o
   7  -5  13        3.33       18.90     30.54 o
   8  -5  13      253.56      277.35     41.70 o
   9  -5  13       60.76       39.32     33.51 o
  -8  -4  13      237.41      196.65     36.86 o
  -7  -4  13        6.47       35.88     29.74 o
  -6  -4  13       17.13       35.02     29.13 o
  -5  -4  13      540.85      575.17     44.98 o
  -4  -4  13      505.59      469.84     41.22 o
  -3  -4  13       19.20       17.62     27.42 o
  -2  -4  13      499.29      395.61     56.22 o
  -1  -4  13      347.18      322.21     34.88 o
   0  -4  13       58.57       15.95     26.31 o
   1  -4  13     1028.05      935.92     51.99 o
   2  -4  13      456.87      433.94     38.61 o
   3  -4  13      112.09       90.48     20.58 o
   4  -4  13     2657.94     2669.92     96.91 o
   5  -4  13       58.03       28.72     30.86 o
   6  -4  13      503.34      451.13     40.02 o
   7  -4  13       74.72       26.00     33.14 o
   8  -4  13      643.98      649.04     60.50 o
   9  -4  13       64.99      135.42     49.40 o
  -8  -3  13      128.03      177.21     34.66 o
  -7  -3  13      424.06      392.31     41.10 o
  -6  -3  13       13.51        8.24     40.43 o
  -5  -3  13      166.72      201.78     31.99 o
  -4  -3  13     1110.50      969.21     50.64 o
  -3  -3  13     1797.08     1551.10     97.89 o
  -2  -3  13       33.66       61.13     42.07 o
  -1  -3  13      222.00      253.87     32.26 o
   0  -3  13     1006.11      965.01     77.93 o
   1  -3  13       11.32       13.43     26.14 o
   2  -3  13        7.26        1.32     15.95 o
   3  -3  13     2359.27     2456.20     49.10 o
   4  -3  13      604.11      632.21     26.41 o
   5  -3  13      104.23       92.02     22.40 o
   6  -3  13      718.32      740.60     40.68 o
   7  -3  13        7.81      -33.47     31.72 o
   8  -3  13      113.03      101.41     37.54 o
   9  -3  13      181.09      164.06     42.73 o
  -8  -2  13      116.93      153.28     34.70 o
  -7  -2  13      641.38      672.34     47.05 o
  -6  -2  13        0.42      -27.47     30.25 o
  -5  -2  13      949.41     1107.40     56.40 o
  -4  -2  13       51.82       18.79     35.42 o
  -3  -2  13      406.00      352.72     46.06 o
  -2  -2  13        0.15       -7.28     23.07 o
  -1  -2  13     4495.12     4297.26    110.65 o
   0  -2  13       90.82       72.35     27.54 o
   1  -2  13     1465.53     1466.96     59.42 o
   2  -2  13      860.67      857.25     31.75 o
   3  -2  13       13.03       15.11     15.13 o
   4  -2  13      266.14      271.15     18.71 o
   5  -2  13     2763.15     2987.53     67.28 o
   6  -2  13      177.05      153.34     25.72 o
   7  -2  13      450.78      505.98     41.01 o
   8  -2  13       66.63       49.74     32.53 o
   9  -2  13      358.52      356.48     98.47 o
  -9  -1  13      176.02      274.49     41.36 o
  -8  -1  13      338.98      436.32     58.01 o
  -7  -1  13       10.38      -27.42     27.19 o
  -6  -1  13      311.39      371.78     38.12 o
  -5  -1  13      402.87      432.62     38.62 o
  -4  -1  13       24.75       45.31     26.43 o
  -3  -1  13     1188.68     1106.34    124.95 o
  -2  -1  13      540.37      623.28     39.00 o
  -1  -1  13        7.60       24.07     25.40 o
   0  -1  13      834.22      915.09     46.93 o
   1  -1  13     3038.55     2974.88     86.47 o
   2  -1  13        0.53      -23.40     15.60 o
   3  -1  13     1851.49     1784.43     51.86 o
   4  -1  13      134.88      131.51     17.75 o
   5  -1  13      153.90      127.55     24.00 o
   6  -1  13      126.15      121.20     30.97 o
   7  -1  13      416.82      489.00     35.90 o
   8  -1  13       55.34       17.17     26.00 o
   9  -1  13      203.53      154.53     36.14 o
  10  -1  13       91.20      109.68     49.18 o
  -9   0  13      110.78      122.75     36.63 o
  -8   0  13       35.36       14.92     30.60 o
  -7   0  13      328.31      367.15     46.05 o
  -6   0  13      898.73      921.85     50.15 o
  -5   0  13      334.26      359.07     36.84 o
  -4   0  13     1488.10     1407.76     57.99 o
  -3   0  13        8.18       13.71     24.25 o
  -2   0  13      574.91      606.53     38.42 o
  -1   0  13      825.96      884.55     51.07 o
   0   0  13      420.68      427.06     36.26 o
   1   0  13        2.06        5.32     24.99 o
   2   0  13      443.37      458.27     36.94 o
   3   0  13      909.39      960.32     46.40 o
   4   0  13        2.05        7.04     15.61 o
   5   0  13     2488.55     2559.91     76.96 o
   6   0  13     1576.81     1625.40     63.55 o
   7   0  13       33.14      -20.91     22.75 o
   8   0  13      199.71      254.13     32.86 o
   9   0  13      973.16      980.58     66.31 o
  10   0  13        3.26      -24.96     30.54 o
  -9   1  13       11.98      -16.43     30.28 o
  -8   1  13      320.95      338.00     45.60 o
  -7   1  13      355.85      339.48     37.92 o
  -6   1  13       60.89       48.83     32.12 o
  -5   1  13      783.63      664.13     65.87 o
  -4   1  13       65.83       65.59     30.24 o
  -3   1  13     1313.78     1219.40     79.90 o
  -2   1  13     2467.92     2517.89     89.08 o
  -1   1  13      471.68      469.05     36.97 o
   0   1  13     3057.44     3068.06     87.53 o
   1   1  13       11.48      -19.13     24.93 o
   2   1  13      916.20      912.95     63.08 o
   3   1  13      141.08      160.28     28.51 o
   4   1  13     1374.37     1395.58     49.58 o
   5   1  13      228.98      221.92     31.20 o
   6   1  13     1088.52     1105.05     72.28 o
   7   1  13      633.85      642.10     39.96 o
   8   1  13      187.65      175.61     37.32 o
   9   1  13       38.34       21.78     32.82 o
  10   1  13       50.93      108.48     33.91 o
  -9   2  13       51.77       72.44     49.32 o
  -8   2  13       13.70      -18.06     28.17 o
  -7   2  13      183.66      170.43     40.45 o
  -6   2  13      804.07      894.88     60.19 o
  -5   2  13        3.13      -12.70     25.92 o
  -4   2  13      522.35      586.70     46.23 o
  -3   2  13      331.84      360.40     33.54 o
  -2   2  13     2131.15     2040.32    101.84 o
  -1   2  13       50.63       38.71     26.10 o
   0   2  13     2724.25     2592.67     80.26 o
   1   2  13      445.74      448.45     37.50 o
   2   2  13     1253.13     1249.98     62.37 o
   3   2  13     2325.19     2191.86    121.00 o
   4   2  13     2834.84     2743.83     66.55 o
   5   2  13      336.65      305.74     35.66 o
   6   2  13     1677.75     1732.41     91.82 o
   7   2  13      178.05      151.78     34.63 o
   8   2  13      625.96      609.31     58.98 o
   9   2  13       51.80       14.53     43.57 o
  10   2  13      101.07       72.86     39.37 o
  -8   3  13      383.88      336.44     39.22 o
  -7   3  13      624.51      645.92     45.47 o
  -6   3  13       72.78       53.31     32.83 o
  -5   3  13      438.59      440.17     37.20 o
  -4   3  13      593.34      636.40     40.47 o
  -3   3  13       78.32       95.24     26.34 o
  -2   3  13     3075.73     2694.69     90.03 o
  -1   3  13     3011.88     2633.63     83.45 o
   0   3  13        0.83       23.12     26.01 o
   1   3  13     1567.20     1436.59     77.22 o
   2   3  13     3550.86     3426.84    112.06 o
   3   3  13      354.74      326.88     34.05 o
   4   3  13      913.16      884.25     57.23 o
   5   3  13      332.46      378.73     39.19 o
   6   3  13     1028.19      924.64     53.15 o
   7   3  13       88.90       83.38     33.65 o
   8   3  13      215.76      227.53     39.66 o
   9   3  13       72.37       87.67     41.80 o
  10   3  13      602.90      699.03     70.30 o
  -8   4  13        0.38       40.33     30.06 o
  -7   4  13       26.60       41.07     26.01 o
  -6   4  13      108.70       90.92     25.31 o
  -5   4  13     1158.65     1143.07     42.01 o
  -4   4  13      289.43      334.21     28.16 o
  -3   4  13       99.75      120.09     26.55 o
  -2   4  13      631.18      622.13     30.85 o
  -1   4  13       66.70      110.59     28.02 o
   0   4  13      792.37      822.80     46.17 o
   1   4  13     1498.01     1343.33     64.16 o
   2   4  13        0.65       39.20     25.90 o
   3   4  13       17.95       29.30     24.86 o
   4   4  13       20.08      -45.18     30.12 o
   5   4  13      142.38      140.53     34.61 o
   6   4  13     2055.56     2009.40    117.96 o
   7   4  13      818.48      795.97     52.90 o
   8   4  13       65.97       67.12     36.33 o
   9   4  13      517.54      544.13     69.77 o
  10   4  13      660.88      580.64     82.61 o
  -8   5  13      132.68      132.08     32.56 o
  -7   5  13      331.57      366.69     38.97 o
  -6   5  13      139.20       65.45     28.71 o
  -5   5  13      645.26      729.76     44.10 o
  -4   5  13       22.62       66.83     25.10 o
  -3   5  13      874.43      879.34     44.69 o
  -2   5  13       48.10       50.15     18.36 o
  -1   5  13     2510.62     2408.42     77.74 o
   0   5  13       16.39       22.66     25.52 o
   1   5  13     1200.78     1236.12     54.87 o
   2   5  13       35.99       12.60     24.65 o
   3   5  13     2529.81     2588.84    117.20 o
   4   5  13       70.74       61.49     47.39 o
   5   5  13     1515.38     1509.16     66.12 o
   6   5  13       64.09       54.87     33.62 o
   7   5  13      140.58       79.70     36.24 o
   8   5  13      146.55       71.91     37.32 o
   9   5  13      428.35      502.22     49.99 o
  -7   6  13      136.49      196.28     39.62 o
  -6   6  13      205.52      215.32     32.18 o
  -5   6  13      704.09      723.36     42.86 o
  -4   6  13      201.02      183.96     28.52 o
  -3   6  13      153.64      173.95     25.97 o
  -2   6  13      354.92      364.41     25.64 o
  -1   6  13      526.49      559.38     29.00 o
   0   6  13      210.38      186.54     31.10 o
   1   6  13      877.95      932.13     49.48 o
   2   6  13       30.20       19.25     26.16 o
   3   6  13     1633.11     1578.58     63.23 o
   4   6  13       85.27      158.92     47.59 o
   5   6  13     2383.12     2391.25     84.08 o
   6   6  13       17.98       -3.42     45.07 o
   7   6  13     1352.70     1265.48     65.61 o
   8   6  13       40.29       -0.71     34.66 o
   9   6  13      155.79      234.29     42.94 o
  -7   7  13      317.17      339.43     60.26 o
  -6   7  13      571.70      659.92     82.14 o
  -5   7  13      135.64       69.18     52.66 o
  -4   7  13       42.73      -25.68     42.58 o
  -3   7  13     1048.68      957.84     72.85 o
  -2   7  13       36.53       32.83     20.22 o
  -1   7  13     1257.75     1276.32     41.35 o
   0   7  13     1749.15     1775.43     67.43 o
   1   7  13      403.30      401.09     44.54 o
   2   7  13      610.52      705.75     65.97 o
   3   7  13      951.33      991.15     77.40 o
   4   7  13       59.40       76.31     45.68 o
   5   7  13      172.03      195.30     40.01 o
   6   7  13      488.29      376.79     44.75 o
   7   7  13       19.74      -28.38     40.45 o
   8   7  13       58.80       46.14     36.78 o
   9   7  13      104.41      130.53     61.11 o
  -7   8  13       36.86       45.40     45.79 o
  -6   8  13        6.49       57.88     50.26 o
  -5   8  13      169.41       92.19     53.55 o
  -4   8  13     1648.23     1663.70    202.20 o
  -3   8  13       47.31       93.27     52.66 o
  -2   8  13      425.37      452.44     63.67 o
  -1   8  13      100.47       93.45     29.06 o
   0   8  13       39.68       42.25     29.36 o
   1   8  13      510.01      521.77     65.21 o
   2   8  13      406.46      443.65     40.16 o
   3   8  13       21.74       38.63     44.94 o
   4   8  13      466.05      416.55    104.26 o
   5   8  13     1773.81     1728.42    111.27 o
   6   8  13       22.27      -13.71     34.17 o
   7   8  13      752.25      770.11     67.49 o
   8   8  13      845.96      820.25     65.06 o
  -6   9  13      126.01      137.28     55.47 o
  -5   9  13       43.23       32.84     93.73 o
  -4   9  13      375.28      509.18     68.86 o
  -3   9  13        0.48      -32.12     44.68 o
  -2   9  13      764.15      808.21     76.69 o
  -1   9  13       42.33       81.14     30.68 o
   0   9  13     3904.62     4231.46    118.07 o
   1   9  13       38.36       41.75     29.22 o
   2   9  13       23.54       -6.42     27.86 o
   3   9  13      413.11      459.23     64.03 o
   4   9  13      673.59      631.22     71.09 o
   5   9  13       23.38        1.36     36.77 o
   6   9  13      469.29      510.21     51.18 o
   7   9  13        2.59      -34.50     37.93 o
   8   9  13        5.74       34.13     42.38 o
  -6  10  13       68.31       50.49     54.73 o
  -5  10  13       75.17       60.85     53.15 o
  -4  10  13      366.40      437.71     68.88 o
  -3  10  13       91.33      135.73     55.79 o
  -2  10  13       12.96        4.33     52.13 o
  -1  10  13      149.17      123.22     51.65 o
   0  10  13      242.80      250.79     37.85 o
   1  10  13      165.68      168.82     34.97 o
   2  10  13      694.56      919.80     81.01 o
   3  10  13       95.73       34.78     90.04 o
   4  10  13        2.09        2.54     51.01 o
   5  10  13        6.82      -32.42     35.69 o
   6  10  13      669.28      573.87     55.60 o
   7  10  13       11.01       15.37     38.57 o
  -5  11  13      384.45      330.74     66.35 o
  -4  11  13        0.32       43.39     52.50 o
  -3  11  13      223.98      270.18     84.78 o
  -2  11  13      693.29      881.99     83.77 o
  -1  11  13       17.14       -9.36     46.47 o
   0  11  13      128.50      125.69     34.85 o
   1  11  13     1152.46     1150.20     88.18 o
   2  11  13       34.91       72.60     52.11 o
   3  11  13      773.11      844.96    100.57 o
   4  11  13      404.00      329.99     62.14 o
   5  11  13       94.69       84.97     41.38 o
   6  11  13       27.86       71.22     44.84 o
   7  11  13      230.66      179.03    106.37 o
  -4  12  13        4.63        2.16     50.62 o
  -3  12  13      138.23      329.53     65.65 o
  -2  12  13       13.26        2.72     50.06 o
  -1  12  13      173.17      251.52     59.35 o
   0  12  13       65.19       83.01     39.20 o
   1  12  13      221.47      220.12     61.43 o
   2  12  13       83.02       47.54     55.47 o
   3  12  13      210.62      261.18     64.79 o
   4  12  13       61.07       84.22     48.97 o
   5  12  13      160.17      168.74     45.93 o
   6  12  13      679.06      624.50     84.51 o
  -3  13  13        3.98       32.14     49.88 o
  -2  13  13      168.79      151.65     60.32 o
  -1  13  13      785.64      852.91     86.01 o
   1  13  13     1019.53     1056.23     89.55 o
   2  13  13      239.19      196.62     60.69 o
   3  13  13       29.87       35.51     55.09 o
   4  13  13        8.37       68.03     46.05 o
   5  13  13      277.94      267.69    100.05 o
  -2  14  13      182.62      211.07     58.08 o
   2  14  13       17.08       27.44    119.00 o
   3  14  13      764.61      977.02     94.25 o
  -2 -12  14       13.47       -0.94     34.65 o
  -1 -12  14       51.91       12.15     45.60 o
   0 -12  14      174.63       57.56     57.39 o
  -4 -11  14       61.64      100.55     54.76 o
  -3 -11  14       82.37       54.36     46.63 o
  -2 -11  14      122.19      110.95     39.36 o
  -1 -11  14       36.12       63.87     37.62 o
   0 -11  14       75.89      117.69    115.84 o
   1 -11  14      312.25      216.89     62.90 o
   3 -11  14      129.09      136.36     59.11 o
   4 -11  14       59.20        8.25     50.91 o
   5 -11  14       50.65       10.38     34.88 o
  -5 -10  14        3.72       17.39     47.99 o
  -4 -10  14        0.78       46.76     37.06 o
  -3 -10  14      582.38      598.76     70.23 o
  -2 -10  14        2.86      -10.34     34.34 o
  -1 -10  14       52.05      -17.36     54.37 o
   0 -10  14      131.07       69.53     57.68 o
   1 -10  14        1.54      -11.87     48.26 o
   2 -10  14       39.07      -35.69     56.87 o
   3 -10  14      306.28      221.52     62.10 o
   4 -10  14       84.93      -15.71     52.06 o
   5 -10  14      120.87      120.70     38.77 o
   6 -10  14       32.62      -26.09     33.59 o
  -5  -9  14       92.86      128.15     40.34 o
  -4  -9  14      136.12      113.18     40.25 o
  -3  -9  14       31.42      -43.48     34.18 o
  -2  -9  14        3.33       -6.89     34.50 o
  -1  -9  14      265.28      258.01     65.13 o
   0  -9  14       18.76        6.36     52.18 o
   1  -9  14      706.78      771.69    102.15 o
   2  -9  14       14.71        1.08     52.59 o
   3  -9  14      126.93      168.02     56.13 o
   4  -9  14        1.00       25.93     34.41 o
   5  -9  14      733.11      744.33     56.69 o
   6  -9  14        4.79      -46.50     31.00 o
   7  -9  14      225.83      244.92     88.99 o
  -6  -8  14       43.79       42.20     34.93 o
  -5  -8  14       38.31       17.30     35.83 o
  -4  -8  14      221.20      196.00     41.26 o
  -3  -8  14      345.72      329.84     52.44 o
  -2  -8  14       14.45       14.89     34.05 o
  -1  -8  14       23.77       38.07     53.95 o
   0  -8  14     1585.44     1631.31    261.18 o
   1  -8  14     1256.38     1290.97     64.68 o
   2  -8  14       16.02      -27.86     28.05 o
   3  -8  14      217.69      252.35     66.87 o
   4  -8  14       87.39      101.38     34.40 o
   5  -8  14       72.42       70.16     34.86 o
   6  -8  14        4.62       31.01     33.75 o
   7  -8  14      655.66      756.05     57.13 o
  -7  -7  14       10.78       11.58     77.93 o
  -6  -7  14       71.19      101.26     36.39 o
  -5  -7  14       41.37       55.00     36.08 o
  -4  -7  14      939.53      962.15     58.39 o
  -3  -7  14       10.32       16.45     32.98 o
  -2  -7  14      160.39      116.80     34.46 o
  -1  -7  14      585.36      619.98    117.42 o
   0  -7  14      407.12      408.17     41.80 o
   1  -7  14     1378.21     1381.14     64.99 o
   2  -7  14      844.18      935.09     64.88 o
   3  -7  14      542.82      589.28     69.24 o
   4  -7  14      118.39      106.91     39.67 o
   5  -7  14       95.75       71.24     39.88 o
   6  -7  14        4.38      -15.10     29.66 o
   7  -7  14        8.03      -22.37     29.62 o
  -7  -6  14       20.56       48.79     35.43 o
  -6  -6  14      367.20      350.91     45.54 o
  -5  -6  14      124.38       46.15     35.08 o
  -4  -6  14      102.35      102.17     35.63 o
  -3  -6  14      184.01      105.68     34.58 o
  -2  -6  14     1455.99     1578.68    175.87 o
  -1  -6  14      116.77      133.11     55.82 o
   0  -6  14       34.05       56.63     30.65 o
   1  -6  14       33.14       40.95     29.93 o
   2  -6  14      332.69      371.19     40.73 o
   3  -6  14      195.22      174.33     37.69 o
   4  -6  14      944.25      931.67     51.34 o
   5  -6  14        6.04      -10.80     34.32 o
   6  -6  14      120.77      146.51     42.97 o
   7  -6  14       63.48       67.68     51.45 o
   8  -6  14      138.64       99.43     55.47 o
  -7  -5  14        4.44       26.38     32.58 o
  -6  -5  14      653.08      644.02     50.66 o
  -5  -5  14      318.73      253.96     40.74 o
  -4  -5  14      465.37      402.77     42.67 o
  -3  -5  14       39.41       51.70     31.86 o
  -2  -5  14       21.93        2.10     44.27 o
  -1  -5  14       56.72       -7.63     43.63 o
   0  -5  14      388.93      501.99     43.06 o
   1  -5  14      104.36      125.54     32.01 o
   2  -5  14     1376.78     1509.18     65.12 o
   3  -5  14      472.99      490.72     36.65 o
   4  -5  14       86.76       73.05     68.35 o
   5  -5  14      158.06      160.64     39.21 o
   6  -5  14     1357.94     1296.66     96.50 o
   7  -5  14       50.25       49.69     38.38 o
   8  -5  14      569.11      578.19     71.83 o
  -8  -4  14       86.30       55.82     71.61 o
  -7  -4  14        9.94      -34.99     45.15 o
  -6  -4  14      277.70      197.54     42.56 o
  -5  -4  14      531.18      457.85     42.91 o
  -4  -4  14      500.74      479.64     43.39 o
  -3  -4  14       73.21       42.77     30.72 o
  -2  -4  14      219.61      135.71     50.57 o
  -1  -4  14      637.47      629.06     44.78 o
   0  -4  14       13.42       17.25     26.95 o
   1  -4  14      146.74      127.25     32.00 o
   2  -4  14      653.47      605.04     44.62 o
   3  -4  14      104.13      116.81     25.08 o
   4  -4  14     1098.04     1140.19     62.30 o
   5  -4  14       98.96      100.28     39.66 o
   6  -4  14       37.34       12.78     34.54 o
   7  -4  14       25.78       73.83     37.47 o
   8  -4  14      299.22      208.55     59.94 o
  -8  -3  14        0.49       -0.31     34.82 o
  -7  -3  14       33.10       27.95     29.73 o
  -6  -3  14      137.79       95.77     46.36 o
  -5  -3  14      739.76      851.00     71.75 o
  -4  -3  14      316.95      330.35     37.39 o
  -3  -3  14     2125.77     1908.43    108.23 o
  -2  -3  14        5.75       -6.73     39.21 o
  -1  -3  14      881.32      897.49     57.76 o
   0  -3  14      724.99      722.78     45.38 o
   1  -3  14      915.49      834.96     48.53 o
   2  -3  14       20.65        7.26     17.56 o
   3  -3  14     2652.28     2763.89     75.02 o
   4  -3  14      844.77      853.91     55.64 o
   5  -3  14      485.90      504.51     47.07 o
   6  -3  14      300.01      259.24     40.75 o
   7  -3  14      742.80      703.73     74.70 o
   8  -3  14       18.86      -55.87     46.76 o
   9  -3  14      424.60      373.19     62.43 o
  -8  -2  14        0.34      -17.00     31.27 o
  -7  -2  14      452.61      307.37     39.12 o
  -6  -2  14       94.35       97.92     32.07 o
  -5  -2  14      395.23      357.41     39.21 o
  -4  -2  14      411.73      344.77     37.15 o
  -3  -2  14      725.79      593.47     48.49 o
  -2  -2  14      145.40       99.03     43.77 o
  -1  -2  14     2735.29     2804.36     84.91 o
   0  -2  14        6.18       -5.55     24.61 o
   1  -2  14      454.99      447.31     40.36 o
   2  -2  14       23.29       32.25     18.47 o
   3  -2  14      654.48      695.43     28.17 o
   4  -2  14       24.60        5.13     18.40 o
   5  -2  14     1142.18     1169.08     44.87 o
   6  -2  14      123.91       99.40     28.31 o
   7  -2  14       28.86       41.05     47.65 o
   8  -2  14      653.09      636.06    173.24 o
   9  -2  14      415.14      334.37     84.78 o
  -8  -1  14      377.98      413.40     52.03 o
  -7  -1  14       62.29       63.78     31.81 o
  -6  -1  14      138.76      174.86     37.41 o
  -5  -1  14       86.98      116.85     31.37 o
  -4  -1  14      525.84      524.10     59.28 o
  -3  -1  14      515.47      509.07     40.15 o
  -2  -1  14      592.68      687.30     63.28 o
  -1  -1  14      267.75      284.05     32.77 o
   0  -1  14      158.69      148.18     33.84 o
   1  -1  14     1555.46     1652.42     62.73 o
   2  -1  14       63.81       61.43     26.67 o
   3  -1  14     2809.63     2618.80     91.87 o
   4  -1  14     1676.01     1612.15     59.30 o
   5  -1  14      211.48      220.46     33.54 o
   6  -1  14      205.69      231.76     32.98 o
   7  -1  14      844.28      936.67     93.18 o
   8  -1  14       55.37       61.24     30.60 o
   9  -1  14      292.53      323.87     47.36 o
  -8   0  14        0.74       47.39     32.09 o
  -7   0  14       39.56       40.48     49.01 o
  -6   0  14      470.25      494.27     42.40 o
  -5   0  14      136.94       55.68     36.48 o
  -4   0  14     1315.81     1323.84     71.14 o
  -3   0  14     1138.04     1001.72     88.62 o
  -2   0  14      640.93      648.61     53.84 o
  -1   0  14      158.64      164.68     28.58 o
   0   0  14     1466.67     1562.83     64.30 o
   1   0  14     1222.96     1249.58     55.02 o
   2   0  14      185.21      160.03     36.33 o
   3   0  14      235.08      236.70     31.59 o
   4   0  14       33.70       24.44     25.54 o
   5   0  14      195.65      211.18     42.72 o
   6   0  14      174.18      171.91     32.15 o
   7   0  14        4.49       30.73     29.95 o
   8   0  14      324.83      270.66     38.99 o
   9   0  14      683.28      653.61     87.40 o
  10   0  14        0.38       26.33     71.61 o
  -8   1  14      489.94      489.04     48.38 o
  -7   1  14       66.74      110.89     32.81 o
  -6   1  14        6.50       18.48     27.83 o
  -5   1  14      306.11      398.93     38.36 o
  -4   1  14      688.50      723.99     44.92 o
  -3   1  14      467.96      405.85     36.79 o
  -2   1  14     1871.38     1919.69     67.16 o
  -1   1  14        0.20       -8.70     24.19 o
   0   1  14      538.34      593.80     40.48 o
   1   1  14      630.59      662.12     42.08 o
   2   1  14     2873.76     2882.05     85.92 o
   3   1  14       75.87      123.88     28.13 o
   4   1  14     3358.07     3159.93     90.10 o
   5   1  14      230.46      217.70     33.36 o
   6   1  14      486.65      491.51     43.17 o
   7   1  14      181.03       97.19     32.78 o
   8   1  14      445.07      543.96     47.63 o
   9   1  14       27.29        1.82     32.47 o
  10   1  14       66.54       -6.80     90.04 o
  -8   2  14        4.58       64.62     30.66 o
  -7   2  14       65.57       51.84     30.36 o
  -6   2  14      961.93      915.67     90.22 o
  -5   2  14        2.68      -20.54     25.84 o
  -4   2  14       40.05       19.56     29.99 o
  -3   2  14     2018.17     1786.83     76.10 o
  -2   2  14      320.09      279.54     48.64 o
  -1   2  14      117.44       91.84     27.71 o
   0   2  14     1157.19     1332.48     65.02 o
   1   2  14      132.62      118.75     28.52 o
   2   2  14      120.07      111.33     34.02 o
   3   2  14       71.33       19.60     25.85 o
   4   2  14     1548.89     1445.26     70.38 o
   5   2  14      188.78      186.64     34.79 o
   6   2  14     1027.72      925.06     52.50 o
   7   2  14       66.32       30.65     31.62 o
   8   2  14      117.31      134.47     37.60 o
   9   2  14       89.26       83.82     35.40 o
  -8   3  14        4.08      -15.00     41.39 o
  -7   3  14      604.64      598.08     45.79 o
  -6   3  14       15.07       56.27     29.38 o
  -5   3  14       59.14      113.80     30.01 o
  -4   3  14      783.93      745.64     45.31 o
  -3   3  14      170.85      153.23     30.53 o
  -2   3  14     2216.79     1976.83     54.77 o
  -1   3  14     1158.77     1074.05     62.36 o
   0   3  14      177.49      152.88     30.63 o
   1   3  14      631.10      594.80     49.84 o
   2   3  14     4197.09     3828.21    104.75 o
   3   3  14        3.41       19.91     25.59 o
   4   3  14      780.49      839.23     87.15 o
   5   3  14      657.62      644.52     47.20 o
   6   3  14      427.92      477.14     44.06 o
   7   3  14      383.83      413.18     43.50 o
   8   3  14      808.76      714.72     53.09 o
   9   3  14        0.16        7.53     33.91 o
  -8   4  14       39.43       63.51     31.47 o
  -7   4  14       40.20       58.97     30.85 o
  -6   4  14       39.62       45.31     28.09 o
  -5   4  14      641.18      630.54     43.41 o
  -4   4  14        1.50        9.75     25.00 o
  -3   4  14     1726.66     1544.00     79.99 o
  -2   4  14      289.65      270.51     30.37 o
  -1   4  14      178.02      122.62     29.75 o
   0   4  14      442.30      383.39     37.48 o
   1   4  14     1824.29     1736.73    129.70 o
   2   4  14      391.09      395.56     41.99 o
   3   4  14       18.49      -14.59     25.49 o
   4   4  14      415.50      440.91     60.30 o
   5   4  14        0.71      -17.16     31.33 o
   6   4  14      448.68      439.15     44.71 o
   7   4  14      340.00      318.17     43.88 o
   8   4  14      118.74      131.18     39.62 o
   9   4  14      110.45       77.85     38.62 o
  -8   5  14        5.50        8.36     36.72 o
  -7   5  14      745.42      725.10     50.17 o
  -6   5  14      122.05      133.37     32.22 o
  -5   5  14       31.25      -12.74     28.43 o
  -4   5  14        1.72        6.16     24.53 o
  -3   5  14     1021.37     1058.78     49.64 o
  -2   5  14      484.88      447.47     58.37 o
  -1   5  14      929.47      994.00     52.37 o
   0   5  14       14.54       33.70     26.64 o
   1   5  14      265.69      253.07     34.72 o
   2   5  14        0.44       -5.46     25.16 o
   3   5  14     3417.08     3370.39    149.09 o
   4   5  14       10.23      -50.94     61.08 o
   5   5  14     2872.16     2661.06     90.68 o
   6   5  14        3.52      -11.67     33.57 o
   7   5  14       12.04       -9.08     36.94 o
   8   5  14       42.48       39.79     37.02 o
   9   5  14      587.34      627.13     57.76 o
  -7   6  14        1.98       -5.10     44.27 o
  -6   6  14       52.71       60.72     29.79 o
  -5   6  14     1158.43     1103.45     53.20 o
  -4   6  14       62.95       28.96     25.06 o
  -3   6  14      203.14      232.68     29.62 o
  -2   6  14      455.72      509.20     35.36 o
  -1   6  14      405.82      435.33     27.65 o
   0   6  14       58.61       10.85     26.69 o
   1   6  14     1199.69     1245.25     58.18 o
   2   6  14       30.13       -1.24     26.90 o
   3   6  14       10.79      -40.75     45.81 o
   4   6  14       57.77      115.58     48.43 o
   5   6  14      388.96      348.67     59.28 o
   6   6  14       13.26       32.73     43.93 o
   7   6  14      761.75      790.44     57.75 o
   8   6  14      296.24      294.32     46.83 o
   9   6  14       78.55      130.32     64.01 o
  -7   7  14        4.47       52.63     46.84 o
  -6   7  14      461.90      320.70     63.67 o
  -5   7  14        0.14       16.68     50.26 o
  -4   7  14        4.43       10.80     47.18 o
  -3   7  14      210.18      273.55     85.83 o
  -2   7  14      985.83     1027.64     58.38 o
  -1   7  14      383.92      411.87     27.27 o
   0   7  14     1060.66     1072.60     72.66 o
   1   7  14      187.27      205.21     34.46 o
   2   7  14      384.29      440.99     41.07 o
   3   7  14     1956.77     2027.94    110.20 o
   4   7  14      124.94      186.93     52.87 o
   5   7  14      448.00      472.71     51.38 o
   6   7  14     1532.95     1457.25     94.92 o
   7   7  14      232.17      226.82     44.52 o
   8   7  14       54.72      110.62     40.99 o
   9   7  14      101.63      105.31     94.78 o
  -6   8  14       11.85       70.92     54.76 o
  -5   8  14       31.93       35.23     51.87 o
  -4   8  14      778.19      673.93    136.91 o
  -3   8  14        2.51       54.41     57.92 o
  -2   8  14     1454.12     1408.58     96.38 o
  -1   8  14       40.23       36.59     42.56 o
   0   8  14      166.55      176.77     48.95 o
   1   8  14       34.58       55.27     30.42 o
   2   8  14     1071.55     1055.82     60.65 o
   3   8  14      111.40      119.28     73.72 o
   4   8  14      202.42      284.19     57.28 o
   5   8  14      295.92      294.46     44.16 o
   6   8  14       30.59       43.13     53.98 o
   7   8  14       29.50       57.98     58.22 o
   8   8  14      228.13      247.57     45.51 o
  -6   9  14      197.40      142.72     57.71 o
  -5   9  14      125.80       61.97     54.73 o
  -4   9  14        4.65       33.35     50.26 o
  -3   9  14        9.39       13.07     50.97 o
  -2   9  14      602.38      607.84     72.23 o
  -1   9  14       19.12       50.47     50.02 o
   0   9  14     1847.01     2074.07     79.08 o
   1   9  14        5.74      -41.27     27.51 o
   2   9  14        3.64      -34.49     71.61 o
   3   9  14       19.33      -20.60     46.43 o
   4   9  14     2024.16     1917.35    184.82 o
   5   9  14       85.19       84.25     41.43 o
   6   9  14      689.83      758.25     67.03 o
   7   9  14      155.71      159.88     44.80 o
   8   9  14       17.86      -13.69     89.52 o
  -5  10  14       32.93      101.49     55.18 o
  -4  10  14      225.26      297.35     64.33 o
  -3  10  14      461.78      500.94     73.35 o
  -2  10  14        1.44       66.33     83.72 o
  -1  10  14      808.75      866.32     81.48 o
   0  10  14      177.42      212.35     37.03 o
   1  10  14       13.55       -9.76     43.93 o
   2  10  14       58.80        8.92     49.83 o
   3  10  14      170.24      146.94     68.98 o
   4  10  14       17.40      -48.09     50.62 o
   5  10  14       30.98       35.05     56.33 o
   6  10  14      272.54      338.04     56.54 o
   7  10  14      109.10       74.65     43.18 o
  -4  11  14        2.68       60.96     93.20 o
  -3  11  14        1.86       37.67     79.51 o
  -2  11  14      326.20      386.02     96.89 o
  -1  11  14      235.00      346.30     65.83 o
   0  11  14      453.73      499.92     47.62 o
   1  11  14      588.14      525.99     70.56 o
   2  11  14      831.87      947.45     87.86 o
   3  11  14      148.93      127.87     60.66 o
   4  11  14      420.39      543.92     65.35 o
   5  11  14      277.46      222.12     53.63 o
   6  11  14       79.84       64.72     46.97 o
  -4  12  14       34.61       63.93     56.34 o
  -3  12  14      783.16      995.10    102.15 o
  -2  12  14      169.23      164.08     59.35 o
  -1  12  14      247.13      286.42     64.77 o
   1  12  14       87.76       18.21    101.10 o
   2  12  14        0.57       37.13     53.81 o
   3  12  14       82.60      105.99     57.54 o
   4  12  14       20.61      -32.63     44.09 o
   5  12  14      159.99       98.58     43.80 o
  -3  13  14      141.11      348.24     92.68 o
  -2  13  14       30.62       62.99     54.86 o
  -1  13  14      543.76      568.86     77.44 o
   1  13  14      617.27      477.07    106.37 o
   2  13  14      184.89      258.21     65.82 o
   3  13  14        3.13      -72.50     48.34 o
   4  13  14        1.29      -57.77     51.43 o
   2  14  14        4.83       64.61     51.24 o
  -1 -12  15       67.93      106.29     38.71 o
   0 -12  15      115.58      140.70     93.73 o
  -3 -11  15        7.73       -2.48     47.25 o
  -2 -11  15        8.65      -19.30     37.09 o
  -1 -11  15      190.31      174.15     43.97 o
   0 -11  15       60.31       28.45     58.70 o
   1 -11  15      154.95      179.31    133.75 o
   4 -11  15      242.91      176.27     47.61 o
  -4 -10  15       36.16       41.39     64.24 o
  -3 -10  15      335.05      279.84     46.37 o
  -2 -10  15        5.09      -29.04     36.26 o
  -1 -10  15      302.97      296.85     69.62 o
   0 -10  15       78.66       63.55     87.41 o
   1 -10  15       34.31      -14.29     48.02 o
   3 -10  15      498.20      511.73     74.81 o
   4 -10  15       48.80       98.37     41.88 o
   5 -10  15      166.76      105.41     56.58 o
  -5  -9  15       63.34       84.16     91.62 o
  -4  -9  15       39.38      101.95     39.81 o
  -3  -9  15        2.59      -38.97     34.40 o
  -2  -9  15        1.68       29.98     37.24 o
  -1  -9  15      386.87      229.17     65.66 o
   0  -9  15       21.59      -13.57     51.85 o
   1  -9  15      119.94      171.50     59.67 o
   2  -9  15        1.59      -61.16     40.77 o
   3  -9  15        8.45       56.37     85.30 o
   4  -9  15       50.26       17.94     31.68 o
   5  -9  15      248.94      299.49     67.75 o
   6  -9  15       47.50      194.21     62.43 o
  -5  -8  15       89.19       40.15     36.51 o
  -4  -8  15      144.02      134.74     47.75 o
  -3  -8  15      294.58      265.06     43.34 o
  -2  -8  15      260.51      242.65     43.47 o
  -1  -8  15        2.21      -71.24     48.79 o
   0  -8  15     1960.21     2253.69    183.24 o
   1  -8  15      716.27      724.62     94.25 o
   2  -8  15        7.97       18.07     33.58 o
   3  -8  15      245.69      263.57     61.43 o
   4  -8  15      176.18      179.52     48.54 o
   5  -8  15      111.12      121.60     59.56 o
   6  -8  15       18.96       33.68     86.36 o
  -6  -7  15       98.08      108.47     46.40 o
  -5  -7  15       12.95        6.19     35.06 o
  -4  -7  15      410.02      383.09     72.88 o
  -3  -7  15        6.57      -21.11     32.87 o
  -2  -7  15        2.54        9.26     33.50 o
  -1  -7  15       31.40        7.16     52.66 o
   0  -7  15      491.62      532.65     73.32 o
   1  -7  15      742.25      725.96     56.85 o
   2  -7  15      826.42      963.64     57.55 o
   3  -7  15        3.49      -68.36     45.58 o
   4  -7  15       31.16       56.99     40.53 o
   5  -7  15      945.47      892.08    130.06 o
   6  -7  15      140.83      111.32     59.56 o
   7  -7  15        4.32      -79.30     61.61 o
  -6  -6  15      321.09      280.50     43.63 o
  -5  -6  15       13.30       22.97     36.05 o
  -4  -6  15       29.38      -43.60     32.82 o
  -3  -6  15       24.67       17.73     33.27 o
  -2  -6  15      728.98      706.13     76.69 o
  -1  -6  15        1.36      -67.02     44.68 o
   0  -6  15       61.80       34.06     72.14 o
   1  -6  15       67.58       68.80     33.07 o
   2  -6  15      260.35      253.45     38.42 o
   3  -6  15      142.37      157.48     44.07 o
   4  -6  15      591.14      669.44     75.20 o
   5  -6  15        0.20       24.84     52.62 o
   6  -6  15       24.15      105.17     84.78 o
   7  -6  15       24.04      -18.85     49.52 o
  -7  -5  15      196.77      171.66     84.25 o
  -6  -5  15     1030.56      941.76     58.97 o
  -5  -5  15       21.92       30.49     32.99 o
  -4  -5  15      285.62      247.24     61.87 o
  -3  -5  15      166.99      135.53     34.56 o
  -2  -5  15       80.92       36.25     49.08 o
  -1  -5  15        2.71       -9.52     46.43 o
   0  -5  15      952.00      869.27     58.67 o
   1  -5  15       69.50       87.62     33.44 o
   2  -5  15     1103.16     1113.40     59.62 o
   3  -5  15       41.78      -15.50     27.47 o
   4  -5  15       18.44       26.87     66.35 o
   5  -5  15       45.34       77.02     54.30 o
   6  -5  15     1146.23     1329.66     99.01 o
   7  -5  15       94.29       70.78     88.99 o
   8  -5  15      809.83      840.43     85.26 o
  -7  -4  15      251.67      263.80     40.85 o
  -6  -4  15      121.96       83.47     38.15 o
  -5  -4  15      520.78      489.31     46.32 o
  -4  -4  15       10.33      -43.92     29.28 o
  -3  -4  15        1.77        4.35     29.35 o
  -2  -4  15      358.80      254.68     55.79 o
  -1  -4  15      699.41      737.84    170.08 o
   0  -4  15       88.11       63.13     30.38 o
   1  -4  15     1536.33     1503.99     66.20 o
   2  -4  15      514.90      468.33     43.20 o
   3  -4  15        2.35      -29.34     26.36 o
   4  -4  15      137.54      159.86     54.73 o
   5  -4  15      385.94      416.15     65.88 o
   6  -4  15        0.45      -54.87     50.26 o
   7  -4  15       18.68       44.23     53.62 o
   8  -4  15      114.83      109.25     56.58 o
  -7  -3  15        1.69      -15.75     45.75 o
  -6  -3  15       54.11        1.01     31.37 o
  -5  -3  15      484.81      480.41     44.63 o
  -4  -3  15        4.46      -20.06     33.29 o
  -3  -3  15     1513.70     1520.64     65.76 o
  -2  -3  15        1.72      -13.66     41.68 o
  -1  -3  15      213.80      170.73     39.67 o
   0  -3  15       46.86       46.02     28.88 o
   1  -3  15     1023.71     1080.19     55.39 o
   2  -3  15      228.54      295.89     42.11 o
   3  -3  15     1716.28     1773.80     71.30 o
   4  -3  15      954.59      978.87     99.52 o
   5  -3  15       90.67       73.94     83.72 o
   6  -3  15      257.73      252.79     71.61 o
   7  -3  15     2279.59     2121.69    122.48 o
   8  -3  15       27.21       -0.20     49.01 o
  -8  -2  15        1.05       25.28     66.35 o
  -7  -2  15      385.00      385.42     42.74 o
  -6  -2  15       77.04      127.41     35.16 o
  -5  -2  15      272.63      255.65     38.10 o
  -4  -2  15      373.11      320.84     38.28 o
  -3  -2  15       67.85       49.41     29.99 o
  -2  -2  15       26.80       55.57     44.68 o
  -1  -2  15     1796.66     1908.98     70.24 o
   0  -2  15        3.64      -34.31     26.32 o
   1  -2  15     1210.98     1305.33     58.53 o
   2  -2  15      641.54      576.15     42.66 o
   3  -2  15      367.44      404.50     31.96 o
   4  -2  15        5.90      -36.89     29.13 o
   5  -2  15      962.64      896.80     56.42 o
   6  -2  15       24.16       18.96     48.40 o
   7  -2  15       28.62       37.39     53.71 o
   8  -2  15        0.96      -53.80     75.30 o
   9  -2  15      318.83      228.84     59.11 o
  -8  -1  15      219.83      287.50     94.78 o
  -7  -1  15       78.69       53.96     33.09 o
  -6  -1  15       85.31       98.65     33.28 o
  -5  -1  15      194.88      271.48     41.19 o
  -4  -1  15      242.49      192.00     34.92 o
  -3  -1  15       15.76       33.93     28.45 o
  -2  -1  15      495.36      477.05     60.52 o
  -1  -1  15       10.36       51.71     27.21 o
   0  -1  15       33.13       -9.55     25.56 o
   1  -1  15     2219.81     2161.98     74.61 o
   2  -1  15       90.96       91.25     28.46 o
   3  -1  15       88.78       37.24     20.48 o
   4  -1  15      815.25      712.48     41.60 o
   5  -1  15      147.55      178.50     30.48 o
   6  -1  15       18.87      -20.18     27.82 o
   7  -1  15     1099.31     1260.99     70.70 o
   8  -1  15       28.06       12.85     48.03 o
   9  -1  15      252.44      288.30     57.34 o
  -8   0  15       83.75       62.30     52.77 o
  -7   0  15       98.03      112.65     34.27 o
  -6   0  15      299.52      301.48     39.37 o
  -5   0  15      355.90      335.92     38.65 o
  -4   0  15     1175.50     1078.31     54.95 o
  -3   0  15      383.67      367.92     38.10 o
  -2   0  15      163.08      133.25     51.60 o
  -1   0  15       69.82       55.28     26.70 o
   0   0  15     4659.36     4714.08    121.83 o
   1   0  15       34.95       69.77     28.20 o
   2   0  15      638.96      716.68     45.27 o
   3   0  15      376.30      404.83     38.15 o
   4   0  15        2.31       30.38     26.29 o
   5   0  15        5.19        2.21     33.32 o
   6   0  15      838.26      846.95     71.90 o
   7   0  15        3.28      -30.21     27.60 o
   8   0  15       42.75        3.31     31.62 o
   9   0  15      545.99      589.38     56.89 o
  -8   1  15      535.08      635.86     76.88 o
  -7   1  15        1.99        3.76     29.06 o
  -6   1  15       42.87       61.79     32.55 o
  -5   1  15       87.69       63.98     30.50 o
  -4   1  15      962.12      868.58     49.81 o
  -3   1  15      162.90      117.13     30.48 o
  -2   1  15      651.45      678.27     67.02 o
  -1   1  15       14.59      -15.01     25.84 o
   0   1  15       47.26       41.13     27.42 o
   1   1  15      182.84      194.23     31.34 o
   2   1  15     1221.04     1485.74     61.85 o
   3   1  15      247.65      171.23     32.53 o
   4   1  15     1617.07     1498.40    109.90 o
   5   1  15      976.81      961.50     68.55 o
   6   1  15      217.82      255.24     36.38 o
   7   1  15       23.72      -43.79     29.61 o
   8   1  15     1392.88     1325.03     77.07 o
   9   1  15       46.40       60.34     34.57 o
  -8   2  15       16.37        5.77     56.34 o
  -7   2  15       20.28       -5.20     28.90 o
  -6   2  15      402.93      370.96     40.51 o
  -5   2  15      632.78      582.68     51.43 o
  -4   2  15      112.04      101.57     43.11 o
  -3   2  15      787.50      600.18     77.93 o
  -2   2  15      548.95      541.31     91.62 o
  -1   2  15       58.52       52.23     46.07 o
   0   2  15     2952.60     2933.13     88.89 o
   1   2  15        7.70       28.66     27.07 o
   2   2  15       52.02       36.57     36.31 o
   3   2  15     1788.99     1817.40     80.48 o
   4   2  15     1058.10      998.41    118.14 o
   5   2  15        0.88      -11.31     30.08 o
   6   2  15      167.86      130.28     35.09 o
   7   2  15        4.22      -18.64     30.72 o
   8   2  15        7.89       -3.26     32.33 o
   9   2  15       38.77       65.00     36.17 o
  -8   3  15       88.69      193.17     74.25 o
  -7   3  15      331.07      328.88     47.14 o
  -6   3  15       73.48       63.65     31.92 o
  -5   3  15      165.74      177.94     33.98 o
  -4   3  15      700.21      683.33     46.46 o
  -3   3  15       30.86       96.63     38.15 o
  -2   3  15      214.75      213.01     32.77 o
  -1   3  15     1664.81     1559.86     64.31 o
   0   3  15       38.37       59.39     28.43 o
   1   3  15        4.08       -5.83     26.05 o
   2   3  15     1791.97     1787.85     68.67 o
   3   3  15      406.65      451.90     61.44 o
   4   3  15     1023.96      888.33     60.87 o
   5   3  15      785.96      704.44     68.83 o
   6   3  15      775.35      742.67     51.56 o
   7   3  15       86.32      153.73     38.84 o
   8   3  15     1535.34     1575.14     72.81 o
   9   3  15      105.88       44.89     36.94 o
  -7   4  15       61.11       72.35     32.48 o
  -6   4  15        5.57       53.08     29.98 o
  -5   4  15      855.39      794.14     48.61 o
  -4   4  15      289.51      251.48     35.57 o
  -3   4  15     1151.32     1146.01     53.58 o
  -2   4  15        1.49       23.90     24.65 o
  -1   4  15       13.37       -1.69     27.27 o
   0   4  15        1.28      -38.37     25.58 o
   1   4  15     2159.23     2046.39     99.41 o
   2   4  15      245.54      281.89     42.29 o
   3   4  15      346.06      367.41     38.61 o
   4   4  15       33.82       68.98     47.66 o
   5   4  15      153.18       84.70     36.00 o
   6   4  15       19.48       75.67     36.02 o
   7   4  15      316.94      224.47     43.45 o
   8   4  15      108.14       99.46     39.09 o
   9   4  15      148.41      170.43     53.58 o
  -7   5  15      322.80      317.56     52.59 o
  -6   5  15       64.44       79.01     33.90 o
  -5   5  15       14.46       -2.53     27.35 o
  -4   5  15      245.72      259.82     33.52 o
  -3   5  15     1493.53     1464.67     59.59 o
  -2   5  15      423.56      337.34     33.75 o
  -1   5  15      528.96      594.29     45.39 o
   0   5  15       60.46       52.72     29.54 o
   1   5  15      219.04      195.45     34.92 o
   2   5  15       29.94       33.03     29.10 o
   3   5  15     2294.87     1925.86    109.44 o
   4   5  15       80.76       37.27     48.03 o
   5   5  15     1518.78     1303.56     67.79 o
   6   5  15       46.92      -19.23     35.39 o
   7   5  15      232.18      142.68     42.81 o
   8   5  15        0.75      -45.55     34.47 o
   9   5  15      768.71      696.46     98.47 o
  -6   6  15       57.69      135.85     55.11 o
  -5   6  15      679.69      729.12     46.05 o
  -4   6  15      382.03      415.46     37.44 o
  -3   6  15      326.36      325.23     42.26 o
  -2   6  15      285.73      239.51     30.07 o
  -1   6  15      545.64      550.71     31.48 o
   0   6  15       53.70       10.28     30.55 o
   1   6  15      930.16      920.16     53.17 o
   2   6  15      102.91       56.00     29.77 o
   3   6  15       53.12       35.17     46.54 o
   4   6  15      804.56      632.11    124.80 o
   5   6  15      446.71      395.86     46.16 o
   6   6  15      121.16       92.18     39.26 o
   7   6  15      415.84      417.08     50.30 o
   8   6  15       51.83      105.26     40.13 o
  -6   7  15      806.42      852.38     83.03 o
  -5   7  15       86.98       67.13     55.44 o
  -4   7  15       13.47      -30.37     47.99 o
  -3   7  15       19.55       31.53     50.62 o
  -2   7  15      599.89      591.32     71.86 o
  -1   7  15       17.03       13.93     25.50 o
   0   7  15      716.54      650.75     51.68 o
   1   7  15      280.06      332.63     44.34 o
   2   7  15       57.06      103.03     31.82 o
   3   7  15      772.50      802.77     76.20 o
   4   7  15      455.77      392.53     63.83 o
   5   7  15       46.24       15.08     36.91 o
   6   7  15      137.66      185.72     61.40 o
   7   7  15      923.46      883.73     65.26 o
   8   7  15        6.82      -33.73     48.19 o
  -6   8  15       21.34       79.00     63.71 o
  -5   8  15       11.47       35.51     57.40 o
  -4   8  15      550.36      639.87     78.56 o
  -3   8  15        5.09       43.27     52.73 o
  -2   8  15     1517.08     1596.61    105.74 o
  -1   8  15       20.44       83.56     52.40 o
   0   8  15      388.71      461.29     46.67 o
   1   8  15        0.37       -6.72     28.68 o
   2   8  15     2782.71     2934.34    138.46 o
   3   8  15        0.66      -13.24     46.90 o
   4   8  15      628.42      620.81     74.46 o
   5   8  15      214.10      214.93     44.57 o
   6   8  15      132.63      177.50     45.76 o
   7   8  15       16.27      -54.08     36.05 o
   8   8  15      349.91      261.18    111.63 o
  -5   9  15       79.18      107.98     57.33 o
  -4   9  15       27.40       -1.49     55.82 o
  -3   9  15      365.00      495.65    135.85 o
  -2   9  15      274.07      348.90     88.46 o
  -1   9  15       77.43      -65.17     43.44 o
   0   9  15       12.95      -20.53     29.30 o
   1   9  15       81.40      150.97     43.52 o
   2   9  15      121.19      100.97     55.84 o
   3   9  15      155.64      253.74     81.09 o
   4   9  15     1058.23     1160.75     93.45 o
   5   9  15        5.02       -6.74     39.54 o
   6   9  15      463.29      444.31     53.67 o
   7   9  15       50.52       -0.68     42.35 o
  -5  10  15      113.00       -2.46     68.45 o
  -4  10  15      266.36      266.40     78.46 o
  -3  10  15      183.17      221.95     62.90 o
  -2  10  15      491.04      507.38     77.40 o
  -1  10  15      393.05      365.56     68.81 o
   0  10  15      372.96      385.87     53.20 o
   1  10  15       64.39       70.56     73.72 o
   2  10  15      411.53      450.09     82.14 o
   3  10  15      960.92      882.29     87.21 o
   4  10  15       24.88       96.84     60.52 o
   5  10  15      202.99      210.69     48.53 o
   6  10  15      199.73      104.63     44.03 o
   7  10  15       54.37      -44.23     91.62 o
  -4  11  15       53.51      113.35     58.82 o
  -3  11  15        0.66        4.76     52.40 o
  -2  11  15       28.90       40.17     55.44 o
  -1  11  15      571.50      664.53     80.41 o
   0  11  15       11.52       43.07     48.34 o
   1  11  15      335.49      434.48     87.41 o
   2  11  15      502.50      660.09     80.91 o
   3  11  15       23.14       18.74     56.13 o
   4  11  15      299.90      315.55     68.40 o
   5  11  15       43.38       42.97     41.88 o
   6  11  15       29.31      133.75    105.31 o
  -3  12  15      824.52     1065.27     97.25 o
  -2  12  15        5.90       10.34     72.14 o
  -1  12  15       83.40       13.58     57.40 o
   1  12  15       99.26      166.03     59.97 o
   2  12  15        0.45      -71.99     47.99 o
   3  12  15      624.79      603.11     80.26 o
   4  12  15       22.18       31.61     44.00 o
   5  12  15      174.64       74.77    105.31 o
  -2  13  15       50.84      151.86     53.52 o
   2  13  15      113.11      257.00    103.21 o
   3  13  15       10.01       44.41     53.37 o
  -1 -11  16      109.75       93.53     39.64 o
   0 -11  16        9.65      -24.67    127.95 o
  -3 -10  16      441.58      401.01    200.09 o
  -2 -10  16       18.46       22.92     35.80 o
  -1 -10  16      177.17      233.02     45.75 o
   0 -10  16       38.27      -35.81     97.94 o
   1 -10  16      134.81      135.12     59.35 o
   4 -10  16       80.96       54.31     56.96 o
  -4  -9  16      112.87       15.55     50.38 o
  -3  -9  16       24.25        1.88     35.84 o
  -2  -9  16      189.76      172.14     43.68 o
  -1  -9  16      678.81      684.90    120.58 o
   0  -9  16       58.05       -0.69     53.98 o
   1  -9  16       11.21        4.43     51.65 o
   3  -9  16      117.98      157.73     58.07 o
   4  -9  16       19.45       52.61     56.19 o
   5  -9  16      289.44      311.53     67.02 o
  -5  -8  16       37.09       70.56     81.09 o
  -4  -8  16       84.54       57.44     38.88 o
  -3  -8  16       16.67      -18.74     35.91 o
  -2  -8  16      225.06      211.17     43.55 o
  -1  -8  16       60.62       63.69     87.94 o
[truncated: 61,450 more chars]
